# Supplementary material for: Synthesis of kinase inhibitors containing a pentafluorosulfanyl moiety
Source: Org Biomol Chem. 2017 Sep 29;15(40):8655–60. doi: 10.1039/c7ob02289a (PMC5708334; doi:10.1039/c7ob02289a)
Supplement: Supplementary file 2 [file OB-015-C7OB02289A-s002.cif]

# Electronic Supplementary Material (ESI) for Organic & Biomolecular Chemistry.
# This journal is © The Royal Society of Chemistry 2017

####################################################################### 
# 
# This file contains crystal structure data downloaded from the 
# Cambridge Structural Database (CSD) hosted by the Cambridge 
# Crystallographic Data Centre (CCDC).
# 
# Full information about CCDC data access policies and citation 
# guidelines are available at http://www.ccdc.cam.ac.uk/access/V1 
# 
# Audit and citation data items may have been added by the CCDC. 
# Please retain this information to preserve the provenance of 
# this file and to allow appropriate attribution of the data. 
# 
#######################################################################

data_MBPHOL02
_audit_block_doi                 10.5517/cc55dpd
#This CIF has been generated from an entry in the Cambridge Structural Database
_database_code_depnum_ccdc_archive 'CCDC 154153'
_database_code_CSD               MBPHOL02
_audit_creation_method           'Created from the CSD'
_audit_update_record             
;
2017-09-28 downloaded from the CCDC.
;
_database_code_NBS               736450
_chemical_formula_moiety         'C15 H24 O1'
_chemical_name_systematic        2,6-Di-t-butyl-4-methylphenol
_chemical_absolute_configuration unk
_diffrn_ambient_temperature      173
_exptl_crystal_density_diffrn    1.057
#These two values have been output from a single CSD field.
_refine_ls_R_factor_gt           0.064
_refine_ls_wR_factor_gt          0.064
_diffrn_radiation_probe          x-ray
_symmetry_cell_setting           orthorhombic
_symmetry_space_group_name_H-M   'P 21 21 21'
_symmetry_Int_Tables_number      19
_space_group_name_Hall           'P 2ac 2ab'
loop_
_symmetry_equiv_pos_site_id
_symmetry_equiv_pos_as_xyz
1 x,y,z
2 1/2-x,-y,1/2+z
3 -x,1/2+y,1/2-z
4 1/2+x,1/2-y,-z
_cell_length_a                   8.7562(8)
_cell_length_b                   10.2435(9)
_cell_length_c                   15.435(2)
_cell_angle_alpha                90
_cell_angle_beta                 90
_cell_angle_gamma                90
_cell_volume                     1384.43
_exptl_crystal_colour            colorless
_exptl_crystal_description       block
_cell_formula_units_Z            4
loop_
_atom_site_label
_atom_site_type_symbol
_atom_site_fract_x
_atom_site_fract_y
_atom_site_fract_z
C1 C 0.4492(3) 0.4683(2) 0.51882(15)
C2 C 0.5327(3) 0.5357(2) 0.44312(16)
C3 C 0.5731(4) 0.4364(3) 0.37239(17)
H1 H 0.6367 0.3671 0.3972
H2 H 0.6293 0.4804 0.3259
H3 H 0.4791 0.3984 0.3489
C4 C 0.6777(3) 0.6045(3) 0.47650(18)
H4 H 0.7444 0.5405 0.5047
H5 H 0.6490 0.6722 0.5183
H6 H 0.7318 0.6447 0.4277
C5 C 0.4346(3) 0.6410(3) 0.40014(19)
H7 H 0.4918 0.6811 0.3525
H8 H 0.4082 0.7080 0.4430
H9 H 0.3409 0.6014 0.3774
C6 C 0.5189(3) 0.3714(2) 0.56944(16)
O1 O 0.6660(2) 0.3344(2) 0.54603(13)
H10 H 0.6815 0.2569 0.5616
C7 C 0.4488(3) 0.3160(2) 0.64233(15)
C8 C 0.5295(3) 0.2150(2) 0.70023(16)
C9 C 0.5577(4) 0.0880(3) 0.65007(19)
H11 H 0.6199 0.1065 0.5987
H12 H 0.4597 0.0506 0.6321
H13 H 0.6116 0.0257 0.6873
C10 C 0.6802(4) 0.2702(3) 0.73623(19)
H14 H 0.7470 0.2951 0.6880
H15 H 0.7309 0.2035 0.7716
H16 H 0.6587 0.3470 0.7720
C11 C 0.4318(4) 0.1781(3) 0.77972(17)
H17 H 0.4095 0.2567 0.8136
H18 H 0.4879 0.1157 0.8158
H19 H 0.3359 0.1385 0.7603
C12 C 0.2991(3) 0.3558(2) 0.65989(15)
H20 H 0.2479 0.3191 0.7084
C13 C 0.2225(3) 0.4463(3) 0.60967(16)
C14 C 0.0577(3) 0.4813(3) 0.6285(2)
H21 H 0.0324 0.5640 0.6000
H22 H 0.0435 0.4903 0.6912
H23 H -0.0093 0.4123 0.6066
C15 C 0.3002(3) 0.5033(2) 0.54080(16)
H27 H 0.2500 0.5684 0.5075
H24? H 0.0120 0.4137 0.6652
H25? H 0.0009 0.4874 0.5740
H26? H 0.0537 0.5655 0.6587

#END
####################################################################### 
# 
# This file contains crystal structure data downloaded from the 
# Cambridge Structural Database (CSD) hosted by the Cambridge 
# Crystallographic Data Centre (CCDC).
# 
# Full information about CCDC data access policies and citation 
# guidelines are available at http://www.ccdc.cam.ac.uk/access/V1 
# 
# Audit and citation data items may have been added by the CCDC. 
# Please retain this information to preserve the provenance of 
# this file and to allow appropriate attribution of the data. 
# 
#######################################################################

data_sebas2
_audit_block_doi                 10.5517/cc55dl9
_database_code_depnum_ccdc_archive 'CCDC 154150'
loop_
_citation_id
_citation_doi
_citation_year
1 10.1021/ic000328t 2000
_audit_update_record             
;
2000-12-06 deposited with the CCDC.
2017-09-28 downloaded from the CCDC.
;

_audit_creation_method           'SHELXL96 (Sheldrick, 1996)'
_chemical_name_systematic        
;
?
;
_chemical_name_common            ?
_chemical_formula_moiety         'C24 H21 Cl3 N4 O2 P Re'
_chemical_formula_structural     ?
_chemical_formula_analytical     ?
_chemical_formula_sum            'C24 H21 Cl3 N4 O2 P Re'
_chemical_formula_weight         720.978
_chemical_melting_point          ?
_chemical_compound_source        'synthesized by the authors, see text'


loop_
_atom_type_symbol
_atom_type_description
_atom_type_scat_dispersion_real
_atom_type_scat_dispersion_imag
_atom_type_scat_source
Re Re -5.7900 5.8910 'International Tables Vol C Tables 4.2.6.8 and 6.1.1.4'
Cl Cl 0.3639 0.7018 'International Tables Vol C Tables 4.2.6.8 and 6.1.1.4'
P P 0.2955 0.4335 'International Tables Vol C Tables 4.2.6.8 and 6.1.1.4'
O O 0.0492 0.0322 'International Tables Vol C Tables 4.2.6.8 and 6.1.1.4'
N N 0.0311 0.0180 'International Tables Vol C Tables 4.2.6.8 and 6.1.1.4'
C C 0.0181 0.0091 'International Tables Vol C Tables 4.2.6.8 and 6.1.1.4'
H H 0.0000 0.0000 'International Tables Vol C Tables 4.2.6.8 and 6.1.1.4'

_symmetry_cell_setting           Triclinic
_symmetry_space_group_name_H-M   'P -1'

loop_
_symmetry_equiv_pos_as_xyz
'x, y, z'
'-x, -y, -z'

_cell_length_a                   9.370(3)
_cell_length_b                   9.573(3)
_cell_length_c                   16.394(5)
_cell_angle_alpha                86.46(2)
_cell_angle_beta                 80.57(2)
_cell_angle_gamma                68.69(3)
_cell_volume                     1351.5(7)
_cell_formula_units_Z            2
_cell_measurement_temperature    293(2)
_cell_measurement_reflns_used    25
_cell_measurement_theta_min      20.00
_cell_measurement_theta_max      22.00

_exptl_crystal_description       plate
_exptl_crystal_colour            'clear light green'
_exptl_crystal_size_max          0.51
_exptl_crystal_size_mid          0.38
_exptl_crystal_size_min          0.08
_exptl_crystal_density_meas      'not measured'
_exptl_crystal_density_diffrn    1.7717
_exptl_crystal_density_method    none
_exptl_crystal_F_000             700.0
_exptl_absorpt_coefficient_mu    12.09
_exptl_absorpt_correction_type   integration
_exptl_absorpt_process_details   'ABSORP in NRCVAX (Gabe et al, 1989)'
_exptl_absorpt_correction_T_min  0.0435
_exptl_absorpt_correction_T_max  0.4552

_exptl_special_details           
;
?
;

_diffrn_ambient_temperature      293(2)
_diffrn_radiation_wavelength     1.54056
_diffrn_radiation_type           CuK\a
_diffrn_radiation_source         'xray tube'
_diffrn_radiation_monochromator  graphite
_diffrn_measurement_device_type  'Nonius CAD-4'
_diffrn_measurement_method       'Theta/2theta scan b/P/b'
_diffrn_standards_number         5
_diffrn_standards_interval_count ?
_diffrn_standards_interval_time  60
_diffrn_standards_decay_%        1.5
_diffrn_reflns_number            10071
_diffrn_reflns_av_R_equivalents  0.025
_diffrn_reflns_av_sigmaI/netI    0.0205
_diffrn_reflns_limit_h_min       -10
_diffrn_reflns_limit_h_max       11
_diffrn_reflns_limit_k_min       -11
_diffrn_reflns_limit_k_max       11
_diffrn_reflns_limit_l_min       -19
_diffrn_reflns_limit_l_max       19
_diffrn_reflns_theta_min         2.73
_diffrn_reflns_theta_max         69.80
_reflns_number_total             5121
_reflns_number_gt                4964
_reflns_threshold_expression     >2\s(I)

_computing_data_collection       'CAD-4 software (Enraf-Nonius, 1989)'
_computing_cell_refinement       'CAD-4 software (Enraf-Nonius, 1989)'
_computing_data_reduction        'NRCVAX DATRD2'
_computing_structure_solution    'SHELXS96 (Sheldrick, 1990)'
_computing_structure_refinement  'NRCVAX LSTSQ'
_computing_molecular_graphics    
'ORTEPII (Johnson (1976) in NRCVAX (Gabe et al (1989))'
_computing_publication_material  
'NRCVAX (Gabe et al (1989) and SHELXL96 (Sheldrick (1996))'

_refine_special_details          
;
Refinement of F^2^ against ALL reflections.  Weighted R-factors wR and all
goodnesses of fit S are based on F^2^, conventional R-factors R
are based on F, with F set to zero for negative F^2^. The observed criterion
of F^2^ > 2sigma(F^2^) is used only for calculating  R-factor_obs etc. and is
not relevant to the choice of reflections for refinement.  R-factors based
on F^2^ are statistically about twice as large as those based on F, and R-
factors based on ALL data will be even larger.
;

_refine_ls_structure_factor_coef Fsqd
_refine_ls_matrix_type           full
_refine_ls_weighting_scheme      calc
_refine_ls_weighting_details     
'w=1/[\s^2^(Fo^2^)+(0.0554P)^2^+0.9556P] where P=(Fo^2^+2Fc^2^)/3'
_atom_sites_solution_primary     direct
_atom_sites_solution_secondary   difmap
_atom_sites_solution_hydrogens   geom
_refine_ls_hydrogen_treatment    constr
_refine_ls_extinction_method     'SHELXL96 (Sheldrick, 1996)'
_refine_ls_extinction_coef       0.00134(11)
_refine_ls_extinction_expression Fc^*^=kFc[1+0.001xFc^2^\l^3^/sin(2\q)]^-1/4^
_refine_ls_number_reflns         5121
_refine_ls_number_parameters     317
_refine_ls_number_restraints     0
_refine_ls_R_factor_all          0.0301
_refine_ls_R_factor_gt           0.0293
_refine_ls_wR_factor_all         0.0821
_refine_ls_wR_factor_ref         0.0816
_refine_ls_goodness_of_fit_all   1.110
_refine_ls_goodness_of_fit_ref   1.121
_refine_ls_restrained_S_all      1.110
_refine_ls_restrained_S_obs      1.121
_refine_ls_shift/su_max          0.007
_refine_ls_shift/su_mean         0.001
_refine_diff_density_max         1.231
_refine_diff_density_min         -1.882
_refine_diff_density_rms         0.112
loop_
_atom_site_label
_atom_site_type_symbol
_atom_site_fract_x
_atom_site_fract_y
_atom_site_fract_z
_atom_site_U_iso_or_equiv
_atom_site_adp_type
_atom_site_occupancy
_atom_site_calc_flag
_atom_site_refinement_flags
_atom_site_disorder_group
Re Re 0.491441(17) 0.311315(16) 0.141816(9) 0.03244(9) Uani 1 d . .
Cl2 Cl 0.60279(13) 0.16129(13) 0.02308(6) 0.0523(3) Uani 1 d . .
Cl1 Cl 0.72645(13) 0.33682(14) 0.15518(8) 0.0551(3) Uani 1 d . .
Cl3 Cl -0.12125(16) 0.38516(15) 0.40211(9) 0.0697(4) Uani 1 d . .
P P 0.62712(11) -0.05071(10) 0.23607(5) 0.03248(19) Uani 1 d . .
O1 O 0.4133(4) 0.4708(4) 0.0947(2) 0.0548(8) Uani 1 d . .
O2 O 0.5767(3) 0.1112(3) 0.20883(17) 0.0385(6) Uani 1 d . .
N11 N 0.1931(5) 0.4250(5) 0.3620(2) 0.0558(10) Uani 1 d . .
H11 H 0.1062 0.4261 0.3894 0.067 Uiso 1 calc R .
N13 N 0.3877(4) 0.3904(4) 0.2623(2) 0.0410(7) Uani 1 d . .
N21 N 0.0812(4) 0.2552(4) 0.2347(3) 0.0542(9) Uani 1 d . .
H21 H 0.0065 0.2719 0.2754 0.065 Uiso 1 calc R .
N23 N 0.2938(4) 0.2547(4) 0.1574(2) 0.0402(7) Uani 1 d . .
C12 C 0.2519(5) 0.3740(5) 0.2861(3) 0.0422(9) Uani 1 d . .
C14 C 0.4164(6) 0.4541(5) 0.3271(3) 0.0523(11) Uani 1 d . .
H14 H 0.5036 0.4784 0.3283 0.063 Uiso 1 calc R .
C15 C 0.2967(8) 0.4758(6) 0.3891(3) 0.0676(15) Uani 1 d . .
H15 H 0.2862 0.5173 0.4406 0.081 Uiso 1 calc R .
C22 C 0.2014(4) 0.2983(4) 0.2291(3) 0.0411(8) Uani 1 d . .
C24 C 0.2294(5) 0.1794(5) 0.1157(3) 0.0511(11) Uani 1 d . .
H24 H 0.2691 0.1362 0.0636 0.061 Uiso 1 calc R .
C25 C 0.0978(5) 0.1787(6) 0.1635(4) 0.0608(13) Uani 1 d . .
H25 H 0.0308 0.1346 0.1506 0.073 Uiso 1 calc R .
C101 C 0.4688(5) -0.1162(4) 0.2517(2) 0.0380(8) Uani 1 d . .
C102 C 0.3699(6) -0.0923(7) 0.3268(3) 0.0612(13) Uani 1 d . .
H102 H 0.3928 -0.0520 0.3710 0.073 Uiso 1 calc R .
C103 C 0.2384(6) -0.1277(8) 0.3361(4) 0.0724(17) Uani 1 d . .
H103 H 0.1731 -0.1118 0.3866 0.087 Uiso 1 calc R .
C104 C 0.2032(6) -0.1864(6) 0.2712(4) 0.0593(12) Uani 1 d . .
H104 H 0.1135 -0.2092 0.2776 0.071 Uiso 1 calc R .
C105 C 0.3002(6) -0.2117(5) 0.1965(3) 0.0524(11) Uani 1 d . .
H105 H 0.2765 -0.2523 0.1527 0.063 Uiso 1 calc R .
C106 C 0.4318(5) -0.1770(5) 0.1866(3) 0.0432(9) Uani 1 d . .
H106 H 0.4969 -0.1942 0.1360 0.052 Uiso 1 calc R .
C201 C 0.7835(4) -0.1678(4) 0.1636(2) 0.0362(8) Uani 1 d . .
C202 C 0.8795(5) -0.1036(5) 0.1156(3) 0.0437(9) Uani 1 d . .
H202 H 0.8560 -0.0007 0.1176 0.052 Uiso 1 calc R .
C203 C 1.0104(5) -0.1919(6) 0.0645(3) 0.0524(11) Uani 1 d . .
H203 H 1.0746 -0.1480 0.0327 0.063 Uiso 1 calc R .
C204 C 1.0458(5) -0.3426(6) 0.0606(3) 0.0539(11) Uani 1 d . .
H204 H 1.1344 -0.4015 0.0266 0.065 Uiso 1 calc R .
C205 C 0.9497(6) -0.4082(5) 0.1073(3) 0.0538(11) Uani 1 d . .
H205 H 0.9732 -0.5110 0.1040 0.065 Uiso 1 calc R .
C206 C 0.8188(5) -0.3213(5) 0.1588(3) 0.0460(9) Uani 1 d . .
H206 H 0.7544 -0.3657 0.1901 0.055 Uiso 1 calc R .
C301 C 0.7029(5) -0.0665(5) 0.3313(2) 0.0373(8) Uani 1 d . .
C302 C 0.7216(6) 0.0556(5) 0.3617(3) 0.0521(11) Uani 1 d . .
H302 H 0.6878 0.1480 0.3352 0.062 Uiso 1 calc R .
C303 C 0.7912(7) 0.0406(7) 0.4321(3) 0.0648(14) Uani 1 d . .
H303 H 0.8019 0.1235 0.4534 0.078 Uiso 1 calc R .
C304 C 0.8440(7) -0.0965(6) 0.4701(3) 0.0605(12) Uani 1 d . .
H304 H 0.8905 -0.1063 0.5171 0.073 Uiso 1 calc R .
C305 C 0.8283(7) -0.2194(6) 0.4390(3) 0.0601(12) Uani 1 d . .
H305 H 0.8656 -0.3122 0.4646 0.072 Uiso 1 calc R .
C306 C 0.7576(6) -0.2057(5) 0.3699(3) 0.0521(11) Uani 1 d . .
H306 H 0.7464 -0.2889 0.3492 0.063 Uiso 1 calc R .

loop_
_atom_site_aniso_label
_atom_site_aniso_U_11
_atom_site_aniso_U_22
_atom_site_aniso_U_33
_atom_site_aniso_U_23
_atom_site_aniso_U_13
_atom_site_aniso_U_12
Re 0.03138(12) 0.03115(12) 0.03145(11) -0.00348(7) -0.00207(7) -0.00789(8)
Cl2 0.0519(6) 0.0613(6) 0.0338(4) -0.0148(4) -0.0003(4) -0.0087(5)
Cl1 0.0422(5) 0.0565(6) 0.0730(7) -0.0037(5) -0.0056(5) -0.0259(5)
Cl3 0.0629(7) 0.0602(7) 0.0729(8) -0.0038(6) 0.0215(6) -0.0197(6)
P 0.0348(4) 0.0306(4) 0.0308(4) -0.0030(3) -0.0036(3) -0.0103(4)
O1 0.0588(19) 0.0444(17) 0.0524(18) 0.0053(14) -0.0075(15) -0.0094(15)
O2 0.0411(14) 0.0322(13) 0.0379(13) -0.0009(11) -0.0082(11) -0.0068(11)
N11 0.059(2) 0.059(2) 0.0434(19) -0.0116(17) 0.0107(17) -0.019(2)
N13 0.0441(18) 0.0362(17) 0.0399(17) -0.0089(14) -0.0005(14) -0.0124(15)
N21 0.0345(18) 0.049(2) 0.073(3) -0.0026(19) 0.0001(17) -0.0107(16)
N23 0.0338(16) 0.0379(17) 0.0462(18) -0.0072(14) -0.0071(14) -0.0079(14)
C12 0.041(2) 0.036(2) 0.040(2) -0.0028(16) 0.0014(16) -0.0058(17)
C14 0.066(3) 0.044(2) 0.045(2) -0.0138(19) -0.003(2) -0.019(2)
C15 0.094(4) 0.061(3) 0.044(2) -0.018(2) 0.004(3) -0.026(3)
C22 0.0336(19) 0.0340(19) 0.050(2) -0.0007(16) -0.0031(16) -0.0069(16)
C24 0.040(2) 0.046(2) 0.067(3) -0.014(2) -0.017(2) -0.0085(18)
C25 0.041(2) 0.049(3) 0.095(4) -0.010(3) -0.021(2) -0.013(2)
C101 0.0391(19) 0.0347(19) 0.0397(19) -0.0039(15) -0.0023(15) -0.0135(16)
C102 0.060(3) 0.084(4) 0.047(2) -0.026(2) 0.011(2) -0.038(3)
C103 0.058(3) 0.101(5) 0.063(3) -0.027(3) 0.021(3) -0.043(3)
C104 0.046(2) 0.064(3) 0.076(3) 0.000(3) -0.006(2) -0.030(2)
C105 0.057(3) 0.051(2) 0.059(3) -0.001(2) -0.021(2) -0.026(2)
C106 0.047(2) 0.046(2) 0.0385(19) -0.0042(17) -0.0078(17) -0.0183(19)
C201 0.0336(18) 0.0373(19) 0.0348(17) -0.0039(15) -0.0051(14) -0.0086(15)
C202 0.037(2) 0.044(2) 0.050(2) -0.0016(18) -0.0055(17) -0.0147(18)
C203 0.034(2) 0.065(3) 0.052(2) -0.001(2) 0.0001(18) -0.014(2)
C204 0.037(2) 0.065(3) 0.045(2) -0.013(2) -0.0009(18) -0.001(2)
C205 0.056(3) 0.040(2) 0.057(3) -0.0103(19) -0.004(2) -0.007(2)
C206 0.050(2) 0.036(2) 0.048(2) -0.0051(17) 0.0005(18) -0.0142(18)
C301 0.0396(19) 0.039(2) 0.0331(17) -0.0012(15) -0.0060(15) -0.0138(16)
C302 0.069(3) 0.043(2) 0.048(2) -0.0024(19) -0.016(2) -0.022(2)
C303 0.087(4) 0.063(3) 0.056(3) -0.005(2) -0.030(3) -0.033(3)
C304 0.073(3) 0.071(3) 0.043(2) -0.001(2) -0.022(2) -0.026(3)
C305 0.079(3) 0.051(3) 0.048(2) 0.008(2) -0.022(2) -0.016(2)
C306 0.073(3) 0.042(2) 0.045(2) 0.0014(18) -0.018(2) -0.022(2)

_geom_special_details            
;
All esds (except the esd in the dihedral angle between two l.s. planes)
are estimated using the full covariance matrix.  The cell esds are taken
into account individually in the estimation of esds in distances, angles
and torsion angles; correlations between esds in cell parameters are only
used when they are defined by crystal symmetry.  An approximate (isotropic)
treatment of cell esds is used for estimating esds involving l.s. planes.
;

loop_
_geom_bond_atom_site_label_1
_geom_bond_atom_site_label_2
_geom_bond_distance
_geom_bond_site_symmetry_2
_geom_bond_publ_flag
Re O1 1.640(3) . y
Re N23 2.084(3) . y
Re O2 2.105(3) . y
Re N13 2.107(3) . y
Re Cl1 2.3478(13) . y
Re Cl2 2.3518(12) . y
P O2 1.509(3) . y
P C101 1.786(4) . y
P C201 1.793(4) . y
P C301 1.795(4) . y
N11 C12 1.321(6) . y
N11 C15 1.374(7) . y
N11 H11 0.8600 . ?
N13 C12 1.331(6) . y
N13 C14 1.367(5) . y
N21 C22 1.321(6) . y
N21 C25 1.374(7) . y
N21 H21 0.8600 . ?
N23 C22 1.331(5) . y
N23 C24 1.366(5) . y
C12 C22 1.449(6) . y
C14 C15 1.348(7) . y
C14 H14 0.9300 . ?
C15 H15 0.9300 . ?
C24 C25 1.350(7) . y
C24 H24 0.9300 . ?
C25 H25 0.9300 . ?
C101 C102 1.390(6) . y
C101 C106 1.393(5) . y
C102 C103 1.376(7) . y
C102 H102 0.9300 . ?
C103 C104 1.371(8) . y
C103 H103 0.9300 . ?
C104 C105 1.378(7) . y
C104 H104 0.9300 . ?
C105 C106 1.372(6) . y
C105 H105 0.9300 . ?
C106 H106 0.9300 . ?
C201 C202 1.385(6) . y
C201 C206 1.389(6) . y
C202 C203 1.384(6) . y
C202 H202 0.9300 . ?
C203 C204 1.361(7) . y
C203 H203 0.9300 . ?
C204 C205 1.384(7) . y
C204 H204 0.9300 . ?
C205 C206 1.384(6) . y
C205 H205 0.9300 . ?
C206 H206 0.9300 . ?
C301 C302 1.377(6) . y
C301 C306 1.395(6) . y
C302 C303 1.390(7) . y
C302 H302 0.9300 . ?
C303 C304 1.373(8) . y
C303 H303 0.9300 . ?
C304 C305 1.375(7) . y
C304 H304 0.9300 . ?
C305 C306 1.380(7) . y
C305 H305 0.9300 . ?
C306 H306 0.9300 . ?

loop_
_geom_angle_atom_site_label_1
_geom_angle_atom_site_label_2
_geom_angle_atom_site_label_3
_geom_angle
_geom_angle_site_symmetry_1
_geom_angle_site_symmetry_3
_geom_angle_publ_flag
O1 Re N23 95.01(16) . . y
O1 Re O2 175.74(14) . . y
N23 Re O2 82.09(13) . . y
O1 Re N13 96.01(16) . . y
N23 Re N13 78.42(14) . . y
O2 Re N13 80.38(12) . . y
O1 Re Cl1 98.18(14) . . y
N23 Re Cl1 165.12(10) . . y
O2 Re Cl1 84.35(9) . . y
N13 Re Cl1 93.30(10) . . y
O1 Re Cl2 97.55(13) . . y
N23 Re Cl2 92.49(10) . . y
O2 Re Cl2 85.73(8) . . y
N13 Re Cl2 164.28(10) . . y
Cl1 Re Cl2 92.60(5) . . y
O2 P C101 111.41(18) . . y
O2 P C201 111.21(17) . . y
C101 P C201 110.59(18) . . y
O2 P C301 108.51(18) . . y
C101 P C301 109.16(19) . . y
C201 P C301 105.76(18) . . y
P O2 Re 163.42(18) . . y
C12 N11 C15 107.3(4) . . y
C12 N11 H11 126.4 . . ?
C15 N11 H11 126.4 . . ?
C12 N13 C14 106.6(4) . . y
C12 N13 Re 113.5(3) . . y
C14 N13 Re 139.8(3) . . y
C22 N21 C25 107.3(4) . . y
C22 N21 H21 126.3 . . ?
C25 N21 H21 126.3 . . ?
C22 N23 C24 107.1(4) . . y
C22 N23 Re 114.3(3) . . y
C24 N23 Re 138.5(3) . . y
N11 C12 N13 110.7(4) . . y
N11 C12 C22 132.4(4) . . y
N13 C12 C22 116.8(4) . . y
C15 C14 N13 108.3(5) . . y
C15 C14 H14 125.9 . . ?
N13 C14 H14 125.9 . . ?
C14 C15 N11 107.1(4) . . y
C14 C15 H15 126.4 . . ?
N11 C15 H15 126.4 . . ?
N21 C22 N23 110.4(4) . . y
N21 C22 C12 132.7(4) . . y
N23 C22 C12 116.8(4) . . y
C25 C24 N23 107.8(4) . . y
C25 C24 H24 126.1 . . ?
N23 C24 H24 126.1 . . ?
C24 C25 N21 107.3(4) . . y
C24 C25 H25 126.3 . . ?
N21 C25 H25 126.3 . . ?
C102 C101 C106 118.6(4) . . y
C102 C101 P 120.2(3) . . y
C106 C101 P 120.8(3) . . y
C103 C102 C101 120.4(4) . . y
C103 C102 H102 119.8 . . ?
C101 C102 H102 119.8 . . ?
C104 C103 C102 120.2(5) . . y
C104 C103 H103 119.9 . . ?
C102 C103 H103 119.9 . . ?
C103 C104 C105 120.2(4) . . y
C103 C104 H104 119.9 . . ?
C105 C104 H104 119.9 . . ?
C106 C105 C104 120.0(4) . . y
C106 C105 H105 120.0 . . ?
C104 C105 H105 120.0 . . ?
C105 C106 C101 120.6(4) . . y
C105 C106 H106 119.7 . . ?
C101 C106 H106 119.7 . . ?
C202 C201 C206 119.1(4) . . y
C202 C201 P 118.2(3) . . y
C206 C201 P 122.5(3) . . y
C201 C202 C203 120.3(4) . . y
C201 C202 H202 119.8 . . ?
C203 C202 H202 119.8 . . ?
C204 C203 C202 120.4(4) . . y
C204 C203 H203 119.8 . . ?
C202 C203 H203 119.8 . . ?
C203 C204 C205 119.9(4) . . y
C203 C204 H204 120.0 . . ?
C205 C204 H204 120.0 . . ?
C206 C205 C204 120.2(4) . . y
C206 C205 H205 119.9 . . ?
C204 C205 H205 119.9 . . ?
C205 C206 C201 119.9(4) . . y
C205 C206 H206 120.0 . . ?
C201 C206 H206 120.0 . . ?
C302 C301 C306 119.9(4) . . y
C302 C301 P 119.8(3) . . y
C306 C301 P 120.0(3) . . y
C301 C302 C303 119.9(5) . . y
C301 C302 H302 120.0 . . ?
C303 C302 H302 120.0 . . ?
C304 C303 C302 120.0(5) . . y
C304 C303 H303 120.0 . . ?
C302 C303 H303 120.0 . . ?
C303 C304 C305 120.3(4) . . y
C303 C304 H304 119.9 . . ?
C305 C304 H304 119.9 . . ?
C304 C305 C306 120.4(5) . . y
C304 C305 H305 119.8 . . ?
C306 C305 H305 119.8 . . ?
C305 C306 C301 119.6(4) . . y
C305 C306 H306 120.2 . . ?
C301 C306 H306 120.2 . . ?

loop_
_geom_torsion_atom_site_label_1
_geom_torsion_atom_site_label_2
_geom_torsion_atom_site_label_3
_geom_torsion_atom_site_label_4
_geom_torsion
_geom_torsion_site_symmetry_1
_geom_torsion_site_symmetry_2
_geom_torsion_site_symmetry_3
_geom_torsion_site_symmetry_4
_geom_torsion_publ_flag
C101 P O2 Re -61.7(7) . . . . y
C201 P O2 Re 62.2(7) . . . . y
C301 P O2 Re 178.1(6) . . . . y
O1 Re O2 P 106.1(19) . . . . y
N23 Re O2 P 58.8(6) . . . . y
N13 Re O2 P 138.3(7) . . . . y
Cl1 Re O2 P -127.3(6) . . . . y
Cl2 Re O2 P -34.3(6) . . . . y
O1 Re N13 C12 90.7(3) . . . . y
N23 Re N13 C12 -3.2(3) . . . . y
O2 Re N13 C12 -87.0(3) . . . . y
Cl1 Re N13 C12 -170.7(3) . . . . y
Cl2 Re N13 C12 -58.9(5) . . . . y
O1 Re N13 C14 -90.4(5) . . . . y
N23 Re N13 C14 175.7(5) . . . . y
O2 Re N13 C14 91.9(5) . . . . y
Cl1 Re N13 C14 8.2(5) . . . . y
Cl2 Re N13 C14 120.1(5) . . . . y
O1 Re N23 C22 -92.6(3) . . . . y
O2 Re N23 C22 84.3(3) . . . . y
N13 Re N23 C22 2.5(3) . . . . y
Cl1 Re N23 C22 59.7(5) . . . . y
Cl2 Re N23 C22 169.6(3) . . . . y
O1 Re N23 C24 90.0(5) . . . . y
O2 Re N23 C24 -93.2(5) . . . . y
N13 Re N23 C24 -174.9(5) . . . . y
Cl1 Re N23 C24 -117.7(5) . . . . y
Cl2 Re N23 C24 -7.8(4) . . . . y
C15 N11 C12 N13 -0.6(6) . . . . y
C15 N11 C12 C22 175.0(5) . . . . y
C14 N13 C12 N11 0.5(5) . . . . y
Re N13 C12 N11 179.8(3) . . . . y
C14 N13 C12 C22 -175.8(4) . . . . y
Re N13 C12 C22 3.4(5) . . . . y
C12 N13 C14 C15 -0.2(5) . . . . y
Re N13 C14 C15 -179.2(4) . . . . y
N13 C14 C15 N11 -0.1(6) . . . . y
C12 N11 C15 C14 0.4(6) . . . . y
C25 N21 C22 N23 0.7(5) . . . . y
C25 N21 C22 C12 -175.8(5) . . . . y
C24 N23 C22 N21 -0.4(5) . . . . y
Re N23 C22 N21 -178.6(3) . . . . y
C24 N23 C22 C12 176.7(4) . . . . y
Re N23 C22 C12 -1.5(5) . . . . y
N11 C12 C22 N21 -0.4(8) . . . . y
N13 C12 C22 N21 174.9(4) . . . . y
N11 C12 C22 N23 -176.7(5) . . . . y
N13 C12 C22 N23 -1.3(6) . . . . y
C22 N23 C24 C25 0.0(5) . . . . y
Re N23 C24 C25 177.5(4) . . . . y
N23 C24 C25 N21 0.4(6) . . . . y
C22 N21 C25 C24 -0.7(6) . . . . y
O2 P C101 C102 -84.8(4) . . . . y
C201 P C101 C102 150.9(4) . . . . y
C301 P C101 C102 35.0(5) . . . . y
O2 P C101 C106 88.0(4) . . . . y
C201 P C101 C106 -36.2(4) . . . . y
C301 P C101 C106 -152.2(3) . . . . y
C106 C101 C102 C103 -0.2(8) . . . . y
P C101 C102 C103 172.9(5) . . . . y
C101 C102 C103 C104 -0.3(10) . . . . y
C102 C103 C104 C105 0.7(10) . . . . y
C103 C104 C105 C106 -0.6(8) . . . . y
C104 C105 C106 C101 0.1(7) . . . . y
C102 C101 C106 C105 0.3(7) . . . . y
P C101 C106 C105 -172.7(3) . . . . y
O2 P C201 C202 26.2(4) . . . . y
C101 P C201 C202 150.6(3) . . . . y
C301 P C201 C202 -91.4(3) . . . . y
O2 P C201 C206 -159.0(3) . . . . y
C101 P C201 C206 -34.7(4) . . . . y
C301 P C201 C206 83.4(4) . . . . y
C206 C201 C202 C203 -1.1(6) . . . . y
P C201 C202 C203 173.8(3) . . . . y
C201 C202 C203 C204 0.3(7) . . . . y
C202 C203 C204 C205 0.6(7) . . . . y
C203 C204 C205 C206 -0.8(7) . . . . y
C204 C205 C206 C201 0.0(7) . . . . y
C202 C201 C206 C205 1.0(7) . . . . y
P C201 C206 C205 -173.8(4) . . . . y
O2 P C301 C302 -6.7(4) . . . . y
C101 P C301 C302 -128.3(4) . . . . y
C201 P C301 C302 112.7(4) . . . . y
O2 P C301 C306 179.9(4) . . . . y
C101 P C301 C306 58.3(4) . . . . y
C201 P C301 C306 -60.7(4) . . . . y
C306 C301 C302 C303 -1.7(8) . . . . y
P C301 C302 C303 -175.1(4) . . . . y
C301 C302 C303 C304 1.4(9) . . . . y
C302 C303 C304 C305 -0.1(9) . . . . y
C303 C304 C305 C306 -0.9(9) . . . . y
C304 C305 C306 C301 0.5(8) . . . . y
C302 C301 C306 C305 0.8(7) . . . . y
P C301 C306 C305 174.2(4) . . . . y


loop_
_geom_hbond_atom_site_label_d
_geom_hbond_atom_site_label_h
_geom_hbond_distance_dh
_geom_hbond_distance_ha
_geom_hbond_angle_dha
_geom_hbond_distance_da
_geom_hbond_atom_site_label_a
_geom_hbond_site_symmetry_a
_geom_hbond_publ_flag

N11 H11 0.86 2.28 152.5 3.067(5) Cl3 . y
N21 H21 0.86 2.33 150.6 3.112(5) Cl3 . y
####################################################################### 
# 
# This file contains crystal structure data downloaded from the 
# Cambridge Structural Database (CSD) hosted by the Cambridge 
# Crystallographic Data Centre (CCDC).
# 
# Full information about CCDC data access policies and citation 
# guidelines are available at http://www.ccdc.cam.ac.uk/access/V1 
# 
# Audit and citation data items may have been added by the CCDC. 
# Please retain this information to preserve the provenance of 
# this file and to allow appropriate attribution of the data. 
# 
#######################################################################

data_compound_4
_audit_block_doi                 10.5517/cc55dmb
_database_code_depnum_ccdc_archive 'CCDC 154151'
loop_
_citation_id
_citation_doi
_citation_year
1 10.1021/ic000328t 2000
_audit_update_record             
;
2000-12-06 deposited with the CCDC.
2017-09-28 downloaded from the CCDC.
;

#=============================================================================


_audit_creation_method           'SHELXL96 (Sheldrick, 1996)'
_chemical_name_systematic        
;
?
;
_chemical_name_common            ?
_chemical_formula_moiety         'C30 H28 Cl3 N4 O2.50 P Re'
_chemical_formula_structural     ?
_chemical_formula_analytical     ?
_chemical_formula_sum            'C30 H28 Cl3 N4 O2.50 P Re'
_chemical_formula_weight         808.094
_chemical_melting_point          ?
_chemical_compound_source        'synthesized by the authors, see text'


loop_
_atom_type_symbol
_atom_type_description
_atom_type_scat_dispersion_real
_atom_type_scat_dispersion_imag
_atom_type_scat_source
Re Re -5.7900 5.8910 'International Tables Vol C Tables 4.2.6.8 and 6.1.1.4'
Cl Cl 0.3639 0.7018 'International Tables Vol C Tables 4.2.6.8 and 6.1.1.4'
P P 0.2955 0.4335 'International Tables Vol C Tables 4.2.6.8 and 6.1.1.4'
O O 0.0492 0.0322 'International Tables Vol C Tables 4.2.6.8 and 6.1.1.4'
N N 0.0311 0.0180 'International Tables Vol C Tables 4.2.6.8 and 6.1.1.4'
C C 0.0181 0.0091 'International Tables Vol C Tables 4.2.6.8 and 6.1.1.4'
H H 0.0000 0.0000 'International Tables Vol C Tables 4.2.6.8 and 6.1.1.4'

_symmetry_cell_setting           Triclinic
_symmetry_space_group_name_H-M   'P -1'

loop_
_symmetry_equiv_pos_as_xyz
'x, y, z'
'-x, -y, -z'

_cell_length_a                   10.323(3)
_cell_length_b                   11.794(3)
_cell_length_c                   13.548(4)
_cell_angle_alpha                86.22(2)
_cell_angle_beta                 83.63(2)
_cell_angle_gamma                71.64(2)
_cell_volume                     1555.0(8)
_cell_formula_units_Z            2
_cell_measurement_temperature    293(2)
_cell_measurement_reflns_used    25
_cell_measurement_theta_min      20
_cell_measurement_theta_max      23

_exptl_crystal_description       block
_exptl_crystal_colour            'intense blue'
_exptl_crystal_size_max          0.41
_exptl_crystal_size_mid          0.22
_exptl_crystal_size_min          0.20
_exptl_crystal_density_meas      'not measured'
_exptl_crystal_density_diffrn    1.726
_exptl_crystal_density_method    none
_exptl_crystal_F_000             794.0
_exptl_absorpt_coefficient_mu    10.57
_exptl_absorpt_correction_type   integration
_exptl_absorpt_process_details   'ABSORP in NRCVAX (Gabe et al, 1989)'
_exptl_absorpt_correction_T_min  0.1021
_exptl_absorpt_correction_T_max  0.2922

_exptl_special_details           
;
?
;

_diffrn_ambient_temperature      293(2)
_diffrn_radiation_wavelength     1.54056
_diffrn_radiation_type           CuK\a
_diffrn_radiation_source         'normal-focus xray tube'
_diffrn_radiation_monochromator  graphite
_diffrn_measurement_device_type  'Nonius CAD-4'
_diffrn_measurement_method       '\w/2\q scan'
_diffrn_standards_number         5
_diffrn_standards_interval_count ?
_diffrn_standards_interval_time  60
_diffrn_standards_decay_%        19.8
_diffrn_reflns_number            18818
_diffrn_reflns_av_R_equivalents  0.328
_diffrn_reflns_av_sigmaI/netI    0.0687
_diffrn_reflns_limit_h_min       -12
_diffrn_reflns_limit_h_max       12
_diffrn_reflns_limit_k_min       -14
_diffrn_reflns_limit_k_max       14
_diffrn_reflns_limit_l_min       -16
_diffrn_reflns_limit_l_max       16
_diffrn_reflns_theta_min         3.28
_diffrn_reflns_theta_max         69.86
_reflns_number_total             5904
_reflns_number_gt                5363
_reflns_threshold_expression     >2\s(I)

_computing_data_collection       'CAD-4 software (Enraf-Nonius, 1989)'
_computing_cell_refinement       'CAD-4 software (Enraf-Nonius, 1989)'
_computing_data_reduction        'NRC-2, NRC-2A (Ahmed et al, 1973)'
_computing_structure_solution    'SHELXS96 (Sheldrick, 1990)'
_computing_structure_refinement  
'NRCVAX (Gabe et al, 1989) and SHELXL96 (Sheldrick, 1996)'
_computing_molecular_graphics    
'ORTEPII (Johnson (1976) in NRCVAX (Gabe et al (1989))'
_computing_publication_material  
'NRCVAX (Gabe et al (1989) and SHELXL96 (Sheldrick (1996))'

_refine_special_details          
;
Refinement of F^2^ against ALL reflections.  Weighted R-factors wR and all
goodnesses of fit S are based on F^2^, conventional R-factors R
are based on F, with F set to zero for negative F^2^. The observed criterion
of F^2^ > 2sigma(F^2^) is used only for calculating  R-factor_obs etc. and is
not relevant to the choice of reflections for refinement.  R-factors based
on F^2^ are statistically about twice as large as those based on F, and R-
factors based on ALL data will be even larger.
;

_refine_ls_structure_factor_coef Fsqd
_refine_ls_matrix_type           full
_refine_ls_weighting_scheme      calc
_refine_ls_weighting_details     w=1/[\s^2^(Fo^2^)+(0.1131P)^2^]
_atom_sites_solution_primary     direct
_atom_sites_solution_secondary   difmap
_atom_sites_solution_hydrogens   geom
_refine_ls_hydrogen_treatment    constr
_refine_ls_extinction_method     'SHELXL96 (Sheldrick, 1996)'
_refine_ls_extinction_coef       0.0021(2)
_refine_ls_extinction_expression Fc^*^=kFc[1+0.001xFc^2^\l^3^/sin(2\q)]^-1/4^
_refine_ls_number_reflns         5904
_refine_ls_number_parameters     377
_refine_ls_number_restraints     0
_refine_ls_R_factor_all          0.0585
_refine_ls_R_factor_gt           0.0554
_refine_ls_wR_factor_all         0.1573
_refine_ls_wR_factor_ref         0.1547
_refine_ls_goodness_of_fit_all   1.044
_refine_ls_goodness_of_fit_ref   1.080
_refine_ls_restrained_S_all      1.044
_refine_ls_restrained_S_obs      1.080
_refine_ls_shift/su_max          0.000
_refine_ls_shift/su_mean         0.000
_refine_diff_density_max         3.279
_refine_diff_density_min         -2.860
_refine_diff_density_rms         0.218

loop_
_atom_site_label
_atom_site_type_symbol
_atom_site_fract_x
_atom_site_fract_y
_atom_site_fract_z
_atom_site_U_iso_or_equiv
_atom_site_adp_type
_atom_site_occupancy
_atom_site_calc_flag
_atom_site_refinement_flags
_atom_site_disorder_group
Re Re 0.43462(3) 0.16911(2) 0.01158(2) 0.03785(16) Uani 1 d . .
Cl1 Cl 0.20403(17) 0.15841(17) 0.03610(16) 0.0544(4) Uani 1 d . .
Cl2 Cl 0.4198(2) 0.18988(18) -0.16352(13) 0.0552(4) Uani 1 d . .
O1 O 0.3896(6) 0.3174(5) 0.0312(5) 0.0563(13) Uani 1 d . .
O2 O 0.5000 0.0000 0.0000 0.0389(13) Uani 1 d S .
N11 N 0.8348(7) 0.1034(6) 0.0772(5) 0.0546(15) Uani 1 d . .
H11 H 0.8906 0.0805 0.1225 0.066 Uiso 1 calc R .
C12 C 0.7012(7) 0.1153(6) 0.0878(6) 0.0442(14) Uani 1 d . .
N13 N 0.6454(6) 0.1506(5) 0.0047(4) 0.0432(12) Uani 1 d . .
C15 C 0.8663(8) 0.1347(8) -0.0198(7) 0.060(2) Uani 1 d . .
H15 H 0.9518 0.1353 -0.0494 0.072 Uiso 1 calc R .
C14 C 0.7487(8) 0.1643(7) -0.0636(6) 0.0522(17) Uani 1 d . .
H14 H 0.7390 0.1900 -0.1296 0.063 Uiso 1 calc R .
N21 N 0.6337(7) 0.0704(6) 0.2676(5) 0.0540(15) Uani 1 d . .
H21 H 0.7120 0.0500 0.2914 0.065 Uiso 1 calc R .
C22 C 0.6103(7) 0.1009(6) 0.1742(5) 0.0455(15) Uani 1 d . .
N23 N 0.4788(6) 0.1274(5) 0.1626(4) 0.0423(12) Uani 1 d . .
C24 C 0.4138(9) 0.1134(7) 0.2527(6) 0.0524(17) Uani 1 d . .
H24 H 0.3201 0.1262 0.2667 0.063 Uiso 1 calc R .
C25 C 0.5095(10) 0.0773(8) 0.3197(6) 0.060(2) Uani 1 d . .
H25 H 0.4939 0.0606 0.3872 0.072 Uiso 1 calc R .
P P 0.28535(18) 0.51759(16) 0.33877(13) 0.0427(4) Uani 1 d . .
C111 C 0.2721(7) 0.6567(7) 0.3921(5) 0.0462(15) Uani 1 d . .
C112 C 0.3481(9) 0.7264(8) 0.3482(7) 0.0599(19) Uani 1 d . .
H112 H 0.4136 0.6983 0.2952 0.072 Uiso 1 calc R .
C113 C 0.3258(12) 0.8403(9) 0.3842(9) 0.082(3) Uani 1 d . .
H113 H 0.3744 0.8892 0.3531 0.098 Uiso 1 calc R .
C114 C 0.2354(12) 0.8794(9) 0.4629(8) 0.076(3) Uani 1 d . .
H114 H 0.2249 0.9537 0.4879 0.091 Uiso 1 calc R .
C115 C 0.1575(10) 0.8106(9) 0.5074(8) 0.071(2) Uani 1 d . .
H115 H 0.0924 0.8399 0.5604 0.085 Uiso 1 calc R .
C116 C 0.1761(9) 0.6981(9) 0.4733(7) 0.063(2) Uani 1 d . .
H116 H 0.1256 0.6505 0.5040 0.076 Uiso 1 calc R .
C121 C 0.4520(8) 0.4601(6) 0.2710(6) 0.0473(15) Uani 1 d . .
C122 C 0.5594(8) 0.3803(8) 0.3183(7) 0.0562(18) Uani 1 d . .
H122 H 0.5448 0.3516 0.3828 0.067 Uiso 1 calc R .
C123 C 0.6883(9) 0.3449(9) 0.2668(9) 0.076(3) Uani 1 d . .
H123 H 0.7609 0.2906 0.2965 0.091 Uiso 1 calc R .
C124 C 0.7105(9) 0.3891(9) 0.1718(8) 0.070(2) Uani 1 d . .
H124 H 0.7983 0.3669 0.1389 0.083 Uiso 1 calc R .
C125 C 0.6055(11) 0.4642(9) 0.1268(9) 0.077(3) Uani 1 d . .
H125 H 0.6206 0.4923 0.0621 0.092 Uiso 1 calc R .
C126 C 0.4730(9) 0.5009(8) 0.1764(7) 0.062(2) Uani 1 d . .
H126 H 0.4004 0.5525 0.1449 0.074 Uiso 1 calc R .
C131 C 0.2634(8) 0.4135(7) 0.4368(6) 0.0485(15) Uani 1 d . .
C132 C 0.1969(8) 0.3303(8) 0.4236(7) 0.0578(19) Uani 1 d . .
H132 H 0.1583 0.3306 0.3647 0.069 Uiso 1 calc R .
C133 C 0.1890(10) 0.2483(8) 0.4981(8) 0.069(2) Uani 1 d . .
H133 H 0.1463 0.1919 0.4884 0.083 Uiso 1 calc R .
C134 C 0.2422(11) 0.2465(9) 0.5869(8) 0.077(3) Uani 1 d . .
H134 H 0.2356 0.1901 0.6369 0.092 Uiso 1 calc R .
C135 C 0.3056(12) 0.3307(11) 0.5998(8) 0.082(3) Uani 1 d . .
H135 H 0.3418 0.3307 0.6597 0.099 Uiso 1 calc R .
C136 C 0.3166(10) 0.4135(9) 0.5274(7) 0.066(2) Uani 1 d . .
H136 H 0.3591 0.4698 0.5380 0.080 Uiso 1 calc R .
C141 C 0.1566(7) 0.5451(6) 0.2538(5) 0.0451(14) Uani 1 d . .
C142 C 0.0573(8) 0.6548(7) 0.2507(6) 0.0516(17) Uani 1 d . .
H142 H 0.0591 0.7155 0.2905 0.062 Uiso 1 calc R .
C143 C -0.0462(8) 0.6745(8) 0.1876(6) 0.0586(19) Uani 1 d . .
H143 H -0.1119 0.7492 0.1832 0.070 Uiso 1 calc R .
C144 C -0.0504(9) 0.5819(9) 0.1318(7) 0.065(2) Uani 1 d . .
H144 H -0.1237 0.5929 0.0942 0.078 Uiso 1 calc R .
C145 C 0.0518(10) 0.4740(8) 0.1309(7) 0.067(2) Uani 1 d . .
H145 H 0.0513 0.4149 0.0889 0.080 Uiso 1 calc R .
C146 C 0.1573(9) 0.4533(7) 0.1937(6) 0.0561(18) Uani 1 d . .
H146 H 0.2260 0.3800 0.1951 0.067 Uiso 1 calc R .
Cl5 Cl 0.9409(2) -0.0224(2) 0.28378(19) 0.0669(5) Uani 1 d . .
O4 O 0.0646(10) 0.1912(9) 0.2662(7) 0.105(3) Uani 1 d . .
H4A H 0.0997 0.1817 0.2077 0.157 Uiso 1 d . .
H4B H 0.0323 0.1340 0.2792 0.157 Uiso 1 d . .

loop_
_atom_site_aniso_label
_atom_site_aniso_U_11
_atom_site_aniso_U_22
_atom_site_aniso_U_33
_atom_site_aniso_U_23
_atom_site_aniso_U_13
_atom_site_aniso_U_12
Re 0.0407(2) 0.0316(2) 0.0398(2) 0.00224(12) -0.00026(12) -0.01101(13)
Cl1 0.0415(8) 0.0534(10) 0.0671(11) -0.0021(8) -0.0001(7) -0.0147(7)
Cl2 0.0635(10) 0.0583(10) 0.0415(8) 0.0106(7) -0.0059(7) -0.0175(8)
O1 0.061(3) 0.042(3) 0.066(3) -0.004(2) -0.001(3) -0.017(2)
O2 0.042(3) 0.038(3) 0.037(3) 0.009(3) -0.002(2) -0.015(3)
N11 0.048(3) 0.057(4) 0.061(4) -0.001(3) -0.006(3) -0.020(3)
C12 0.043(3) 0.040(3) 0.052(4) -0.001(3) -0.002(3) -0.017(3)
N13 0.046(3) 0.041(3) 0.042(3) 0.006(2) -0.006(2) -0.013(2)
C15 0.050(4) 0.060(5) 0.070(5) -0.001(4) 0.010(4) -0.023(4)
C14 0.058(4) 0.054(4) 0.046(4) 0.011(3) 0.010(3) -0.027(3)
N21 0.060(4) 0.060(4) 0.046(3) -0.001(3) -0.008(3) -0.024(3)
C22 0.053(4) 0.045(4) 0.039(3) -0.001(3) 0.001(3) -0.018(3)
N23 0.050(3) 0.040(3) 0.034(3) 0.000(2) 0.000(2) -0.012(2)
C24 0.060(4) 0.050(4) 0.046(4) 0.001(3) 0.001(3) -0.018(3)
C25 0.079(5) 0.060(5) 0.046(4) 0.009(3) 0.001(4) -0.032(4)
P 0.0463(8) 0.0403(8) 0.0425(9) 0.0014(7) -0.0037(7) -0.0156(7)
C111 0.051(4) 0.047(4) 0.043(4) -0.001(3) -0.003(3) -0.021(3)
C112 0.067(5) 0.053(4) 0.063(5) 0.000(4) 0.002(4) -0.026(4)
C113 0.101(8) 0.061(6) 0.095(8) -0.010(5) 0.008(6) -0.046(6)
C114 0.097(7) 0.051(5) 0.081(7) -0.012(5) -0.015(6) -0.022(5)
C115 0.075(6) 0.068(6) 0.067(6) -0.022(5) 0.000(4) -0.016(5)
C116 0.063(5) 0.070(5) 0.062(5) -0.017(4) 0.010(4) -0.029(4)
C121 0.052(4) 0.037(3) 0.052(4) 0.000(3) 0.000(3) -0.015(3)
C122 0.055(4) 0.054(4) 0.057(4) 0.001(4) -0.006(3) -0.014(3)
C123 0.051(4) 0.071(6) 0.100(8) -0.012(5) -0.008(5) -0.009(4)
C124 0.055(5) 0.065(5) 0.086(7) -0.012(5) 0.019(4) -0.022(4)
C125 0.084(7) 0.058(5) 0.083(7) -0.005(5) 0.029(5) -0.027(5)
C126 0.066(5) 0.050(4) 0.060(5) 0.012(4) 0.005(4) -0.010(4)
C131 0.051(4) 0.046(4) 0.050(4) 0.005(3) -0.002(3) -0.018(3)
C132 0.058(4) 0.054(4) 0.065(5) -0.003(4) 0.001(4) -0.024(4)
C133 0.072(5) 0.047(4) 0.087(7) 0.011(4) 0.012(5) -0.026(4)
C134 0.079(6) 0.065(6) 0.074(6) 0.031(5) 0.011(5) -0.019(5)
C135 0.088(7) 0.095(8) 0.063(6) 0.024(5) -0.010(5) -0.032(6)
C136 0.077(6) 0.077(6) 0.055(5) 0.019(4) -0.016(4) -0.039(5)
C141 0.054(4) 0.042(3) 0.039(3) 0.005(3) -0.008(3) -0.016(3)
C142 0.056(4) 0.046(4) 0.053(4) -0.004(3) -0.006(3) -0.014(3)
C143 0.055(4) 0.057(5) 0.059(5) 0.005(4) -0.013(3) -0.009(3)
C144 0.065(5) 0.075(6) 0.056(5) 0.001(4) -0.021(4) -0.017(4)
C145 0.085(6) 0.062(5) 0.059(5) -0.009(4) -0.021(4) -0.023(4)
C146 0.067(5) 0.049(4) 0.049(4) -0.002(3) -0.011(3) -0.010(3)
Cl5 0.0674(12) 0.0583(11) 0.0770(14) -0.0025(10) -0.0195(10) -0.0180(9)
O4 0.117(6) 0.121(7) 0.098(6) -0.025(5) 0.024(5) -0.075(6)

_geom_special_details            
;
All esds (except the esd in the dihedral angle between two l.s. planes)
are estimated using the full covariance matrix.  The cell esds are taken
into account individually in the estimation of esds in distances, angles
and torsion angles; correlations between esds in cell parameters are only
used when they are defined by crystal symmetry.  An approximate (isotropic)
treatment of cell esds is used for estimating esds involving l.s. planes.
;

loop_
_geom_bond_atom_site_label_1
_geom_bond_atom_site_label_2
_geom_bond_distance
_geom_bond_site_symmetry_2
_geom_bond_publ_flag
Re O1 1.693(5) . y
Re O2 1.9047(6) . y
Re N13 2.109(6) . y
Re N23 2.138(6) . y
Re Cl2 2.3856(19) . y
Re Cl1 2.4085(19) . y
O2 Re 1.9047(6) 2_655 y
N11 C12 1.334(9) . y
N11 C15 1.374(11) . y
N11 H11 0.8600 . ?
C12 N13 1.306(9) . y
C12 C22 1.452(10) . y
N13 C14 1.375(9) . y
C15 C14 1.346(12) . y
C15 H15 0.9300 . ?
C14 H14 0.9300 . ?
N21 C22 1.321(10) . y
N21 C25 1.374(11) . y
N21 H21 0.8600 . ?
C22 N23 1.319(9) . y
N23 C24 1.352(9) . y
C24 C25 1.365(12) . y
C24 H24 0.9300 . ?
C25 H25 0.9300 . ?
P C141 1.793(7) . y
P C131 1.794(8) . y
P C111 1.796(7) . y
P C121 1.806(8) . y
C111 C112 1.371(11) . y
C111 C116 1.398(11) . y
C112 C113 1.401(12) . y
C112 H112 0.9300 . ?
C113 C114 1.340(15) . y
C113 H113 0.9300 . ?
C114 C115 1.382(15) . y
C114 H114 0.9300 . ?
C115 C116 1.382(12) . y
C115 H115 0.9300 . ?
C116 H116 0.9300 . ?
C121 C126 1.357(11) . y
C121 C122 1.395(11) . y
C122 C123 1.384(12) . y
C122 H122 0.9300 . ?
C123 C124 1.379(15) . y
C123 H123 0.9300 . ?
C124 C125 1.343(15) . y
C124 H124 0.9300 . ?
C125 C126 1.404(13) . y
C125 H125 0.9300 . ?
C126 H126 0.9300 . ?
C131 C132 1.393(11) . y
C131 C136 1.399(12) . y
C132 C133 1.365(12) . y
C132 H132 0.9300 . ?
C133 C134 1.373(15) . y
C133 H133 0.9300 . ?
C134 C135 1.379(15) . y
C134 H134 0.9300 . ?
C135 C136 1.360(13) . y
C135 H135 0.9300 . ?
C136 H136 0.9300 . ?
C141 C142 1.377(10) . y
C141 C146 1.394(10) . y
C142 C143 1.395(11) . y
C142 H142 0.9300 . ?
C143 C144 1.382(12) . y
C143 H143 0.9300 . ?
C144 C145 1.373(13) . y
C144 H144 0.9300 . ?
C145 C146 1.408(11) . y
C145 H145 0.9300 . ?
C146 H146 0.9300 . ?
O4 H4A 0.833(9) . ?
O4 H4B 0.843(8) . ?

loop_
_geom_angle_atom_site_label_1
_geom_angle_atom_site_label_2
_geom_angle_atom_site_label_3
_geom_angle
_geom_angle_site_symmetry_1
_geom_angle_site_symmetry_3
_geom_angle_publ_flag
O1 Re O2 173.6(2) . . y
O1 Re N13 92.1(3) . . y
O2 Re N13 83.23(16) . . y
O1 Re N23 91.1(3) . . y
O2 Re N23 83.55(15) . . y
N13 Re N23 77.2(2) . . y
O1 Re Cl2 95.7(2) . . y
O2 Re Cl2 89.21(5) . . y
N13 Re Cl2 95.98(17) . . y
N23 Re Cl2 170.54(16) . . y
O1 Re Cl1 95.2(2) . . y
O2 Re Cl1 88.93(5) . . y
N13 Re Cl1 170.13(16) . . y
N23 Re Cl1 96.06(17) . . y
Cl2 Re Cl1 89.86(7) . . y
Re O2 Re 180.0 . 2_655 y
C12 N11 C15 106.9(7) . . y
C12 N11 H11 126.5 . . ?
C15 N11 H11 126.5 . . ?
N13 C12 N11 111.6(7) . . y
N13 C12 C22 116.7(6) . . y
N11 C12 C22 131.6(7) . . y
C12 N13 C14 106.0(6) . . y
C12 N13 Re 115.0(5) . . y
C14 N13 Re 139.0(5) . . y
C14 C15 N11 106.3(7) . . y
C14 C15 H15 126.8 . . ?
N11 C15 H15 126.8 . . ?
C15 C14 N13 109.1(7) . . y
C15 C14 H14 125.4 . . ?
N13 C14 H14 125.4 . . ?
C22 N21 C25 107.2(7) . . y
C22 N21 H21 126.4 . . ?
C25 N21 H21 126.4 . . ?
N23 C22 N21 111.0(6) . . y
N23 C22 C12 117.5(6) . . y
N21 C22 C12 131.4(7) . . y
C22 N23 C24 107.2(6) . . y
C22 N23 Re 113.1(5) . . y
C24 N23 Re 139.6(5) . . y
N23 C24 C25 108.1(7) . . y
N23 C24 H24 125.9 . . ?
C25 C24 H24 125.9 . . ?
C24 C25 N21 106.5(7) . . y
C24 C25 H25 126.8 . . ?
N21 C25 H25 126.8 . . ?
C141 P C131 111.6(3) . . y
C141 P C111 108.4(3) . . y
C131 P C111 108.9(4) . . y
C141 P C121 108.8(3) . . y
C131 P C121 109.9(4) . . y
C111 P C121 109.3(3) . . y
C112 C111 C116 120.2(8) . . y
C112 C111 P 119.9(6) . . y
C116 C111 P 119.7(6) . . y
C111 C112 C113 119.2(9) . . y
C111 C112 H112 120.4 . . ?
C113 C112 H112 120.4 . . ?
C114 C113 C112 120.6(10) . . y
C114 C113 H113 119.7 . . ?
C112 C113 H113 119.7 . . ?
C113 C114 C115 120.7(9) . . y
C113 C114 H114 119.7 . . ?
C115 C114 H114 119.7 . . ?
C114 C115 C116 120.1(9) . . y
C114 C115 H115 120.0 . . ?
C116 C115 H115 120.0 . . ?
C115 C116 C111 119.1(9) . . y
C115 C116 H116 120.5 . . ?
C111 C116 H116 120.5 . . ?
C126 C121 C122 120.9(8) . . y
C126 C121 P 119.3(6) . . y
C122 C121 P 119.7(6) . . y
C123 C122 C121 118.3(9) . . y
C123 C122 H122 120.9 . . ?
C121 C122 H122 120.9 . . ?
C124 C123 C122 120.9(9) . . y
C124 C123 H123 119.6 . . ?
C122 C123 H123 119.6 . . ?
C125 C124 C123 120.0(8) . . y
C125 C124 H124 120.0 . . ?
C123 C124 H124 120.0 . . ?
C124 C125 C126 120.6(10) . . y
C124 C125 H125 119.7 . . ?
C126 C125 H125 119.7 . . ?
C121 C126 C125 119.3(9) . . y
C121 C126 H126 120.4 . . ?
C125 C126 H126 120.4 . . ?
C132 C131 C136 119.2(8) . . y
C132 C131 P 121.1(6) . . y
C136 C131 P 119.7(6) . . y
C133 C132 C131 119.2(9) . . y
C133 C132 H132 120.4 . . ?
C131 C132 H132 120.4 . . ?
C132 C133 C134 122.1(9) . . y
C132 C133 H133 118.9 . . ?
C134 C133 H133 118.9 . . ?
C133 C134 C135 118.1(9) . . y
C133 C134 H134 120.9 . . ?
C135 C134 H134 120.9 . . ?
C136 C135 C134 121.8(10) . . y
C136 C135 H135 119.1 . . ?
C134 C135 H135 119.1 . . ?
C135 C136 C131 119.5(9) . . y
C135 C136 H136 120.2 . . ?
C131 C136 H136 120.2 . . ?
C142 C141 C146 121.3(7) . . y
C142 C141 P 119.7(6) . . y
C146 C141 P 119.0(6) . . y
C141 C142 C143 119.6(7) . . y
C141 C142 H142 120.2 . . ?
C143 C142 H142 120.2 . . ?
C144 C143 C142 119.4(8) . . y
C144 C143 H143 120.3 . . ?
C142 C143 H143 120.3 . . ?
C145 C144 C143 121.2(8) . . y
C145 C144 H144 119.4 . . ?
C143 C144 H144 119.4 . . ?
C144 C145 C146 119.7(8) . . y
C144 C145 H145 120.1 . . ?
C146 C145 H145 120.1 . . ?
C141 C146 C145 118.5(7) . . y
C141 C146 H146 120.7 . . ?
C145 C146 H146 120.7 . . ?
H4A O4 H4B 104.8 . . ?

loop_
_geom_torsion_atom_site_label_1
_geom_torsion_atom_site_label_2
_geom_torsion_atom_site_label_3
_geom_torsion_atom_site_label_4
_geom_torsion
_geom_torsion_site_symmetry_1
_geom_torsion_site_symmetry_2
_geom_torsion_site_symmetry_3
_geom_torsion_site_symmetry_4
_geom_torsion_publ_flag
O1 Re O2 Re 143(4) . . . 2_655 y
N13 Re O2 Re -173(4) . . . 2_655 y
N23 Re O2 Re 110(4) . . . 2_655 y
Cl2 Re O2 Re -76(4) . . . 2_655 y
Cl1 Re O2 Re 13(4) . . . 2_655 y
C15 N11 C12 N13 0.7(9) . . . . y
C15 N11 C12 C22 -176.4(8) . . . . y
N11 C12 N13 C14 -1.0(8) . . . . y
C22 C12 N13 C14 176.6(6) . . . . y
N11 C12 N13 Re 178.7(5) . . . . y
C22 C12 N13 Re -3.7(8) . . . . y
O1 Re N13 C12 95.8(5) . . . . y
O2 Re N13 C12 -79.7(5) . . . . y
N23 Re N13 C12 5.2(5) . . . . y
Cl2 Re N13 C12 -168.2(5) . . . . y
Cl1 Re N13 C12 -42.2(13) . . . . y
O1 Re N13 C14 -84.5(8) . . . . y
O2 Re N13 C14 99.9(8) . . . . y
N23 Re N13 C14 -175.2(8) . . . . y
Cl2 Re N13 C14 11.4(8) . . . . y
Cl1 Re N13 C14 137.5(8) . . . . y
C12 N11 C15 C14 0.0(9) . . . . y
N11 C15 C14 N13 -0.6(9) . . . . y
C12 N13 C14 C15 1.0(9) . . . . y
Re N13 C14 C15 -178.7(6) . . . . y
C25 N21 C22 N23 0.2(9) . . . . y
C25 N21 C22 C12 176.5(8) . . . . y
N13 C12 C22 N23 -1.7(10) . . . . y
N11 C12 C22 N23 175.3(7) . . . . y
N13 C12 C22 N21 -177.9(8) . . . . y
N11 C12 C22 N21 -0.9(14) . . . . y
N21 C22 N23 C24 0.0(8) . . . . y
C12 C22 N23 C24 -176.9(6) . . . . y
N21 C22 N23 Re -177.0(5) . . . . y
C12 C22 N23 Re 6.1(8) . . . . y
O1 Re N23 C22 -97.9(5) . . . . y
O2 Re N23 C22 78.5(5) . . . . y
N13 Re N23 C22 -5.9(5) . . . . y
Cl2 Re N23 C22 38.3(13) . . . . y
Cl1 Re N23 C22 166.8(5) . . . . y
O1 Re N23 C24 86.5(8) . . . . y
O2 Re N23 C24 -97.1(8) . . . . y
N13 Re N23 C24 178.4(8) . . . . y
Cl2 Re N23 C24 -137.3(9) . . . . y
Cl1 Re N23 C24 -8.9(8) . . . . y
C22 N23 C24 C25 -0.2(9) . . . . y
Re N23 C24 C25 175.6(6) . . . . y
N23 C24 C25 N21 0.2(9) . . . . y
C22 N21 C25 C24 -0.2(9) . . . . y
C141 P C111 C112 -91.6(7) . . . . y
C131 P C111 C112 146.9(7) . . . . y
C121 P C111 C112 26.8(8) . . . . y
C141 P C111 C116 83.2(8) . . . . y
C131 P C111 C116 -38.3(8) . . . . y
C121 P C111 C116 -158.4(7) . . . . y
C116 C111 C112 C113 -1.6(14) . . . . y
P C111 C112 C113 173.2(8) . . . . y
C111 C112 C113 C114 2.6(17) . . . . y
C112 C113 C114 C115 -3.0(19) . . . . y
C113 C114 C115 C116 2.5(17) . . . . y
C114 C115 C116 C111 -1.6(15) . . . . y
C112 C111 C116 C115 1.1(14) . . . . y
P C111 C116 C115 -173.6(7) . . . . y
C141 P C121 C126 35.0(8) . . . . y
C131 P C121 C126 157.4(7) . . . . y
C111 P C121 C126 -83.1(7) . . . . y
C141 P C121 C122 -148.9(6) . . . . y
C131 P C121 C122 -26.5(7) . . . . y
C111 P C121 C122 93.0(7) . . . . y
C126 C121 C122 C123 0.8(13) . . . . y
P C121 C122 C123 -175.2(7) . . . . y
C121 C122 C123 C124 1.2(14) . . . . y
C122 C123 C124 C125 -2.4(16) . . . . y
C123 C124 C125 C126 1.6(16) . . . . y
C122 C121 C126 C125 -1.6(13) . . . . y
P C121 C126 C125 174.4(7) . . . . y
C124 C125 C126 C121 0.4(15) . . . . y
C141 P C131 C132 25.3(8) . . . . y
C111 P C131 C132 144.9(7) . . . . y
C121 P C131 C132 -95.4(7) . . . . y
C141 P C131 C136 -156.3(7) . . . . y
C111 P C131 C136 -36.7(8) . . . . y
C121 P C131 C136 83.0(8) . . . . y
C136 C131 C132 C133 -2.1(13) . . . . y
P C131 C132 C133 176.4(6) . . . . y
C131 C132 C133 C134 1.4(14) . . . . y
C132 C133 C134 C135 -0.2(15) . . . . y
C133 C134 C135 C136 -0.2(17) . . . . y
C134 C135 C136 C131 -0.5(17) . . . . y
C132 C131 C136 C135 1.7(14) . . . . y
P C131 C136 C135 -176.8(8) . . . . y
C131 P C141 C142 110.3(7) . . . . y
C111 P C141 C142 -9.6(7) . . . . y
C121 P C141 C142 -128.3(6) . . . . y
C131 P C141 C146 -68.1(7) . . . . y
C111 P C141 C146 172.1(6) . . . . y
C121 P C141 C146 53.3(7) . . . . y
C146 C141 C142 C143 1.0(13) . . . . y
P C141 C142 C143 -177.3(6) . . . . y
C141 C142 C143 C144 2.4(13) . . . . y
C142 C143 C144 C145 -5.6(15) . . . . y
C143 C144 C145 C146 5.2(16) . . . . y
C142 C141 C146 C145 -1.4(13) . . . . y
P C141 C146 C145 176.9(7) . . . . y
C144 C145 C146 C141 -1.6(15) . . . . y


loop_
_geom_hbond_atom_site_label_d
_geom_hbond_atom_site_label_h
_geom_hbond_distance_dh
_geom_hbond_distance_ha
_geom_hbond_angle_dha
_geom_hbond_distance_da
_geom_hbond_atom_site_label_a
_geom_hbond_site_symmetry_a
_geom_hbond_publ_flag
N11 H11 0.86 2.45 148.0 3.216(8) Cl5 1_555 y
N21 H21 0.86 2.24 154.9 3.040(7) Cl5 1_555 y
O4 H4A 0.83 2.45 178.6 3.279(9) Cl1 1_555 y
O4 H4B 0.84 2.32 169.4 3.149(8) Cl5 1_455 y
####################################################################### 
# 
# This file contains crystal structure data downloaded from the 
# Cambridge Structural Database (CSD) hosted by the Cambridge 
# Crystallographic Data Centre (CCDC).
# 
# Full information about CCDC data access policies and citation 
# guidelines are available at http://www.ccdc.cam.ac.uk/access/V1 
# 
# Audit and citation data items may have been added by the CCDC. 
# Please retain this information to preserve the provenance of 
# this file and to allow appropriate attribution of the data. 
# 
#######################################################################

data_seba11
_audit_block_doi                 10.5517/cc55dnc
_database_code_depnum_ccdc_archive 'CCDC 154152'
loop_
_citation_id
_citation_doi
_citation_year
1 10.1021/ic000328t 2000
_audit_update_record             
;
2000-12-06 deposited with the CCDC.
2017-09-28 downloaded from the CCDC.
;

_audit_creation_method           'SHELXL96 (Sheldrick, 1996)'
_chemical_name_systematic        
;
?
;
_chemical_name_common            ?
_chemical_formula_moiety         'C19 H26 Cl4 N8 O4 Re2'
_chemical_formula_structural     ?
_chemical_formula_analytical     ?
_chemical_formula_sum            'C19 H26 Cl4 N8 O4 Re2'
_chemical_formula_weight         944.698
_chemical_melting_point          ?
_chemical_compound_source        'synthesized by the authors, see text'


loop_
_atom_type_symbol
_atom_type_description
_atom_type_scat_dispersion_real
_atom_type_scat_dispersion_imag
_atom_type_scat_source
Re Re -5.7900 5.8910 'International Tables Vol C Tables 4.2.6.8 and 6.1.1.4'
Cl Cl 0.3639 0.7018 'International Tables Vol C Tables 4.2.6.8 and 6.1.1.4'
O O 0.0492 0.0322 'International Tables Vol C Tables 4.2.6.8 and 6.1.1.4'
N N 0.0311 0.0180 'International Tables Vol C Tables 4.2.6.8 and 6.1.1.4'
C C 0.0181 0.0091 'International Tables Vol C Tables 4.2.6.8 and 6.1.1.4'
H H 0.0000 0.0000 'International Tables Vol C Tables 4.2.6.8 and 6.1.1.4'

_symmetry_cell_setting           Triclinic
_symmetry_space_group_name_H-M   'P -1'

loop_
_symmetry_equiv_pos_as_xyz
'x, y, z'
'-x, -y, -z'

_cell_length_a                   9.802(3)
_cell_length_b                   10.022(3)
_cell_length_c                   15.188(4)
_cell_angle_alpha                72.56(2)
_cell_angle_beta                 82.77(2)
_cell_angle_gamma                89.47(2)
_cell_volume                     1411.5(7)
_cell_formula_units_Z            2
_cell_measurement_temperature    293(2)
_cell_measurement_reflns_used    25
_cell_measurement_theta_min      20.00
_cell_measurement_theta_max      21.50

_exptl_crystal_description       block
_exptl_crystal_colour            'translucent intense blue-green'
_exptl_crystal_size_max          0.31
_exptl_crystal_size_mid          0.08
_exptl_crystal_size_min          0.07
_exptl_crystal_density_meas      'not measured'
_exptl_crystal_density_diffrn    2.2228
_exptl_crystal_density_method    none
_exptl_crystal_F_000             892.0
_exptl_absorpt_coefficient_mu    19.77
_exptl_absorpt_correction_type   integration
_exptl_absorpt_process_details   'ABSORP in NRCVAX (Gabe et al, 1989)'
_exptl_absorpt_correction_T_min  0.1213
_exptl_absorpt_correction_T_max  0.3728

_exptl_special_details           
;
?
;

_diffrn_ambient_temperature      293(2)
_diffrn_radiation_wavelength     1.54056
_diffrn_radiation_type           CuK\a
_diffrn_radiation_source         'normal-focus xray tube'
_diffrn_radiation_monochromator  graphite
_diffrn_measurement_device_type  'Nonius CAD-4'
_diffrn_measurement_method       '\w/2\q scan'
_diffrn_standards_number         5
_diffrn_standards_interval_count ?
_diffrn_standards_interval_time  60
_diffrn_standards_decay_%        1.2
_diffrn_reflns_number            9085
_diffrn_reflns_av_R_equivalents  0.029
_diffrn_reflns_av_sigmaI/netI    0.0429
_diffrn_reflns_limit_h_min       -11
_diffrn_reflns_limit_h_max       11
_diffrn_reflns_limit_k_min       -12
_diffrn_reflns_limit_k_max       0
_diffrn_reflns_limit_l_min       -18
_diffrn_reflns_limit_l_max       18
_diffrn_reflns_theta_min         3.07
_diffrn_reflns_theta_max         69.87
_reflns_number_total             5199
_reflns_number_gt                4311
_reflns_threshold_expression     >2\s(I)

_computing_data_collection       'CAD-4 software (Enraf-Nonius, 1989)'
_computing_cell_refinement       'CAD-4 software (Enraf-Nonius, 1989)'
_computing_data_reduction        'NRC-2, NRC-2A (Ahmed et al, 1973)'
_computing_structure_solution    'SHELXS96 (Sheldrick, 1990)'
_computing_structure_refinement  
'NRCVAX (Gabe et al, 1989) and SHELXL96 (Sheldrick, 1996)'
_computing_molecular_graphics    
'ORTEPII (Johnson (1976) in NRCVAX (Gabe et al (1989))'
_computing_publication_material  
'NRCVAX (Gabe et al (1989) and SHELXL96 (Sheldrick (1996))'

_refine_special_details          
;
Refinement of F^2^ against ALL reflections.  Weighted R-factors wR and all
goodnesses of fit S are based on F^2^, conventional R-factors R
are based on F, with F set to zero for negative F^2^. The observed criterion
of F^2^ > 2sigma(F^2^) is used only for calculating  R-factor_obs etc. and is
not relevant to the choice of reflections for refinement.  R-factors based
on F^2^ are statistically about twice as large as those based on F, and R-
factors based on ALL data will be even larger.
;

_refine_ls_structure_factor_coef Fsqd
_refine_ls_matrix_type           full
_refine_ls_weighting_scheme      calc
_refine_ls_weighting_details     
'w=1/[\s^2^(Fo^2^)+(0.0549P)^2^] where P=(Fo^2^+2Fc^2^)/3'
_atom_sites_solution_primary     direct
_atom_sites_solution_secondary   difmap
_atom_sites_solution_hydrogens   geom
_refine_ls_hydrogen_treatment    constr
_refine_ls_extinction_method     'SHELXL96 (Sheldrick, 1996)'
_refine_ls_extinction_coef       0.00038(5)
_refine_ls_extinction_expression Fc^*^=kFc[1+0.001xFc^2^\l^3^/sin(2\q)]^-1/4^
_refine_ls_number_reflns         5199
_refine_ls_number_parameters     341
_refine_ls_number_restraints     0
_refine_ls_R_factor_all          0.0460
_refine_ls_R_factor_gt           0.0370
_refine_ls_wR_factor_all         0.0978
_refine_ls_wR_factor_ref         0.0942
_refine_ls_goodness_of_fit_all   1.023
_refine_ls_goodness_of_fit_ref   1.088
_refine_ls_restrained_S_all      1.023
_refine_ls_restrained_S_obs      1.088
_refine_ls_shift/su_max          0.004
_refine_ls_shift/su_mean         0.000
_refine_diff_density_max         1.454
_refine_diff_density_min         -2.280
_refine_diff_density_rms         0.152

loop_
_atom_site_label
_atom_site_type_symbol
_atom_site_fract_x
_atom_site_fract_y
_atom_site_fract_z
_atom_site_U_iso_or_equiv
_atom_site_adp_type
_atom_site_occupancy
_atom_site_calc_flag
_atom_site_refinement_flags
_atom_site_disorder_group
Re1 Re 0.40209(3) -0.03252(3) 0.33414(2) 0.03343(11) Uani 1 d . .
Re2 Re 0.22772(3) 0.22922(3) 0.15449(2) 0.03495(11) Uani 1 d . .
Cl1 Cl 0.5257(2) -0.1242(2) 0.22166(15) 0.0494(5) Uani 1 d . .
Cl2 Cl 0.2373(2) -0.2222(2) 0.37511(18) 0.0602(6) Uani 1 d . .
Cl3 Cl 0.1433(2) 0.0820(3) 0.07579(17) 0.0604(6) Uani 1 d . .
Cl4 Cl 0.0132(2) 0.2046(2) 0.25045(16) 0.0530(5) Uani 1 d . .
O1 O 0.4962(6) -0.0994(6) 0.4219(4) 0.0510(14) Uani 1 d . .
O2 O 0.2973(5) 0.0765(5) 0.2432(3) 0.0358(11) Uani 1 d . .
O3 O 0.2033(6) 0.3829(6) 0.0755(4) 0.0549(15) Uani 1 d . .
C11 C 0.0676(12) 0.3487(11) 0.4637(8) 0.074(3) Uani 1 d . .
H11A H -0.0213 0.3249 0.4997 0.111 Uiso 1 calc R .
H11B H 0.0567 0.3980 0.4003 0.111 Uiso 1 calc R .
H11C H 0.1181 0.4071 0.4888 0.111 Uiso 1 calc R .
N11 N 0.1434(8) 0.2195(8) 0.4670(5) 0.0523(18) Uani 1 d . .
C12 C 0.2418(8) 0.2019(8) 0.3998(5) 0.0399(17) Uani 1 d . .
N13 N 0.2748(7) 0.0678(6) 0.4194(4) 0.0402(14) Uani 1 d . .
C14 C 0.1926(9) 0.0009(9) 0.5026(6) 0.052(2) Uani 1 d . .
H14 H 0.1940 -0.0943 0.5339 0.062 Uiso 1 calc R .
C15 C 0.1121(10) 0.0907(10) 0.5311(6) 0.057(2) Uani 1 d . .
H15 H 0.0473 0.0706 0.5839 0.069 Uiso 1 calc R .
C21 C 0.7370(11) 0.4432(9) 0.1298(6) 0.063(3) Uani 1 d . .
H21A H 0.7130 0.5295 0.1422 0.095 Uiso 1 calc R .
H21B H 0.7043 0.4419 0.0730 0.095 Uiso 1 calc R .
H21C H 0.8352 0.4353 0.1236 0.095 Uiso 1 calc R .
N21 N 0.6734(6) 0.3250(6) 0.2071(4) 0.0410(15) Uani 1 d . .
C22 C 0.5850(8) 0.2251(7) 0.2020(5) 0.0360(16) Uani 1 d . .
N23 N 0.5413(6) 0.1434(6) 0.2888(4) 0.0334(13) Uani 1 d . .
C24 C 0.6029(8) 0.1956(8) 0.3483(5) 0.0405(17) Uani 1 d . .
H24 H 0.5906 0.1590 0.4128 0.049 Uiso 1 calc R .
C25 C 0.6822(8) 0.3058(8) 0.3003(6) 0.0455(19) Uani 1 d . .
H25 H 0.7342 0.3602 0.3245 0.055 Uiso 1 calc R .
C31 C 0.4042(12) 0.4342(11) 0.4320(7) 0.072(3) Uani 1 d . .
H31A H 0.5026 0.4367 0.4283 0.108 Uiso 1 calc R .
H31B H 0.3672 0.3524 0.4805 0.108 Uiso 1 calc R .
H31C H 0.3684 0.5164 0.4456 0.108 Uiso 1 calc R .
N31 N 0.3647(7) 0.4299(7) 0.3425(5) 0.0468(16) Uani 1 d . .
C32 C 0.3031(8) 0.3231(7) 0.3252(5) 0.0380(16) Uani 1 d . .
N33 N 0.3035(6) 0.3499(6) 0.2330(4) 0.0384(14) Uani 1 d . .
C34 C 0.3690(9) 0.4788(8) 0.1937(6) 0.050(2) Uani 1 d . .
H34 H 0.3848 0.5245 0.1301 0.060 Uiso 1 calc R .
C35 C 0.4068(10) 0.5289(8) 0.2591(7) 0.055(2) Uani 1 d . .
H35 H 0.4525 0.6137 0.2502 0.067 Uiso 1 calc R .
C41 C 0.7949(8) 0.1532(10) 0.0641(6) 0.056(2) Uani 1 d . .
H41A H 0.8530 0.2331 0.0295 0.084 Uiso 1 calc R .
H41B H 0.8211 0.0749 0.0423 0.084 Uiso 1 calc R .
H41C H 0.8046 0.1307 0.1290 0.084 Uiso 1 calc R .
N41 N 0.6519(7) 0.1850(7) 0.0510(4) 0.0416(15) Uani 1 d . .
C42 C 0.5537(8) 0.2115(7) 0.1145(5) 0.0356(16) Uani 1 d . .
N43 N 0.4319(6) 0.2215(6) 0.0823(4) 0.0371(14) Uani 1 d . .
C44 C 0.4566(9) 0.2014(9) -0.0055(5) 0.0464(19) Uani 1 d . .
H44 H 0.3906 0.2042 -0.0449 0.056 Uiso 1 calc R .
C45 C 0.5905(8) 0.1775(9) -0.0237(5) 0.0446(18) Uani 1 d . .
H45 H 0.6334 0.1592 -0.0769 0.054 Uiso 1 calc R .
C1 C 1.0333(17) -0.3619(19) 0.2016(13) 0.143(7) Uani 1 d . .
H1A H 1.1162 -0.3184 0.2089 0.214 Uiso 1 calc R .
H1B H 1.0140 -0.3243 0.1385 0.214 Uiso 1 calc R .
H1C H 1.0447 -0.4610 0.2157 0.214 Uiso 1 calc R .
C2 C 0.9152(14) -0.3335(12) 0.2669(10) 0.082(4) Uani 1 d . .
C3 C 0.8876(14) -0.1817(13) 0.2520(12) 0.119(6) Uani 1 d . .
H3A H 0.8269 -0.1711 0.3041 0.179 Uiso 1 calc R .
H3B H 0.8455 -0.1455 0.1962 0.179 Uiso 1 calc R .
H3C H 0.9726 -0.1312 0.2462 0.179 Uiso 1 calc R .
O21 O 0.8533(12) -0.4235(10) 0.3273(8) 0.123(4) Uani 1 d . .

loop_
_atom_site_aniso_label
_atom_site_aniso_U_11
_atom_site_aniso_U_22
_atom_site_aniso_U_33
_atom_site_aniso_U_23
_atom_site_aniso_U_13
_atom_site_aniso_U_12
Re1 0.03735(19) 0.02375(16) 0.03671(19) -0.00328(13) -0.00993(14) 0.00057(12)
Re2 0.03747(19) 0.03256(18) 0.03599(19) -0.00847(14) -0.01390(14) 0.00419(13)
Cl1 0.0559(12) 0.0369(9) 0.0588(12) -0.0196(9) -0.0074(9) 0.0025(8)
Cl2 0.0570(12) 0.0323(9) 0.0846(16) -0.0117(10) 0.0023(11) -0.0108(9)
Cl3 0.0467(11) 0.0814(15) 0.0719(14) -0.0466(13) -0.0190(10) -0.0014(11)
Cl4 0.0369(10) 0.0632(13) 0.0601(13) -0.0205(10) -0.0063(9) 0.0048(9)
O1 0.051(3) 0.046(3) 0.051(3) -0.002(3) -0.016(3) 0.007(3)
O2 0.035(3) 0.030(2) 0.046(3) -0.014(2) -0.010(2) -0.003(2)
O3 0.061(4) 0.050(3) 0.051(4) -0.007(3) -0.015(3) 0.012(3)
C11 0.082(8) 0.061(6) 0.078(7) -0.026(6) 0.002(6) 0.026(6)
N11 0.062(5) 0.054(4) 0.040(4) -0.016(3) 0.005(3) 0.007(4)
C12 0.049(4) 0.035(4) 0.038(4) -0.012(3) -0.013(3) 0.006(3)
N13 0.047(4) 0.031(3) 0.041(4) -0.005(3) -0.013(3) 0.001(3)
C14 0.062(5) 0.045(5) 0.040(4) 0.001(4) -0.010(4) -0.005(4)
C15 0.060(6) 0.062(6) 0.044(5) -0.015(4) 0.013(4) 0.003(5)
C21 0.088(7) 0.048(5) 0.046(5) -0.001(4) -0.010(5) -0.023(5)
N21 0.041(3) 0.036(3) 0.044(4) -0.007(3) -0.011(3) -0.008(3)
C22 0.040(4) 0.034(4) 0.034(4) -0.007(3) -0.016(3) 0.002(3)
N23 0.031(3) 0.036(3) 0.034(3) -0.007(2) -0.013(2) -0.001(2)
C24 0.045(4) 0.044(4) 0.034(4) -0.008(3) -0.018(3) -0.003(3)
C25 0.050(5) 0.039(4) 0.048(5) -0.011(4) -0.015(4) -0.010(4)
C31 0.090(8) 0.073(7) 0.076(7) -0.046(6) -0.042(6) 0.016(6)
N31 0.061(4) 0.033(3) 0.052(4) -0.018(3) -0.014(3) 0.005(3)
C32 0.047(4) 0.028(3) 0.042(4) -0.015(3) -0.005(3) 0.004(3)
N33 0.046(4) 0.025(3) 0.043(4) -0.006(3) -0.011(3) 0.004(3)
C34 0.064(5) 0.027(4) 0.054(5) -0.007(3) -0.004(4) -0.012(4)
C35 0.068(6) 0.028(4) 0.072(6) -0.015(4) -0.012(5) -0.009(4)
C41 0.041(5) 0.076(6) 0.057(5) -0.030(5) -0.011(4) 0.008(4)
N41 0.045(4) 0.043(4) 0.035(3) -0.008(3) -0.008(3) -0.006(3)
C42 0.040(4) 0.033(4) 0.031(4) -0.004(3) -0.009(3) -0.003(3)
N43 0.035(3) 0.043(3) 0.036(3) -0.011(3) -0.015(3) 0.006(3)
C44 0.047(5) 0.058(5) 0.036(4) -0.013(4) -0.017(3) 0.003(4)
C45 0.049(5) 0.052(5) 0.036(4) -0.018(4) -0.008(3) -0.001(4)
C1 0.117(14) 0.156(16) 0.180(19) -0.091(15) -0.013(13) 0.020(12)
C2 0.086(8) 0.054(6) 0.113(10) -0.021(7) -0.045(8) 0.004(6)
C3 0.090(10) 0.077(9) 0.187(17) -0.024(10) -0.044(10) 0.016(8)
O21 0.163(10) 0.070(6) 0.126(9) -0.014(6) -0.013(7) -0.033(6)

_geom_special_details            
;
All esds (except the esd in the dihedral angle between two l.s. planes)
are estimated using the full covariance matrix.  The cell esds are taken
into account individually in the estimation of esds in distances, angles
and torsion angles; correlations between esds in cell parameters are only
used when they are defined by crystal symmetry.  An approximate (isotropic)
treatment of cell esds is used for estimating esds involving l.s. planes.
;

loop_
_geom_bond_atom_site_label_1
_geom_bond_atom_site_label_2
_geom_bond_distance
_geom_bond_site_symmetry_2
_geom_bond_publ_flag
Re1 O1 1.685(5) . y
Re1 O2 1.894(5) . y
Re1 N23 2.127(6) . y
Re1 N13 2.144(7) . y
Re1 Cl1 2.373(2) . y
Re1 Cl2 2.389(2) . y
Re2 O3 1.681(6) . y
Re2 O2 1.897(5) . y
Re2 N33 2.131(6) . y
Re2 N43 2.170(6) . y
Re2 Cl3 2.370(2) . y
Re2 Cl4 2.372(2) . y
C11 N11 1.477(11) . y
C11 H11A 0.9600 . ?
C11 H11B 0.9600 . ?
C11 H11C 0.9600 . ?
N11 C12 1.364(10) . y
N11 C15 1.374(11) . y
C12 N13 1.332(9) . y
C12 C32 1.462(10) . y
N13 C14 1.393(10) . y
C14 C15 1.325(12) . y
C14 H14 0.9300 . ?
C15 H15 0.9300 . ?
C21 N21 1.472(10) . y
C21 H21A 0.9600 . ?
C21 H21B 0.9600 . ?
C21 H21C 0.9600 . ?
N21 C22 1.356(9) . y
N21 C25 1.384(10) . y
C22 N23 1.345(9) . y
C22 C42 1.446(9) . y
N23 C24 1.373(9) . y
C24 C25 1.322(10) . y
C24 H24 0.9300 . ?
C25 H25 0.9300 . ?
C31 N31 1.472(10) . y
C31 H31A 0.9600 . ?
C31 H31B 0.9600 . ?
C31 H31C 0.9600 . ?
N31 C32 1.341(9) . y
N31 C35 1.372(11) . y
C32 N33 1.343(9) . y
N33 C34 1.376(9) . y
C34 C35 1.331(12) . y
C34 H34 0.9300 . ?
C35 H35 0.9300 . ?
C41 N41 1.459(10) . y
C41 H41A 0.9600 . ?
C41 H41B 0.9600 . ?
C41 H41C 0.9600 . ?
N41 C42 1.357(10) . y
N41 C45 1.372(9) . y
C42 N43 1.337(9) . y
N43 C44 1.399(10) . y
C44 C45 1.341(11) . y
C44 H44 0.9300 . ?
C45 H45 0.9300 . ?
C1 C2 1.510(19) . y
C1 H1A 0.9600 . ?
C1 H1B 0.9600 . ?
C1 H1C 0.9600 . ?
C2 O21 1.182(15) . y
C2 C3 1.496(16) . y
C3 H3A 0.9600 . ?
C3 H3B 0.9600 . ?
C3 H3C 0.9600 . ?

loop_
_geom_angle_atom_site_label_1
_geom_angle_atom_site_label_2
_geom_angle_atom_site_label_3
_geom_angle
_geom_angle_site_symmetry_1
_geom_angle_site_symmetry_3
_geom_angle_publ_flag
O1 Re1 O2 168.2(2) . . y
O1 Re1 N23 87.5(2) . . y
O2 Re1 N23 84.7(2) . . y
O1 Re1 N13 90.0(3) . . y
O2 Re1 N13 81.1(2) . . y
N23 Re1 N13 90.3(2) . . y
O1 Re1 Cl1 98.3(2) . . y
O2 Re1 Cl1 90.46(16) . . y
N23 Re1 Cl1 88.78(17) . . y
N13 Re1 Cl1 171.60(17) . . y
O1 Re1 Cl2 96.8(2) . . y
O2 Re1 Cl2 91.07(15) . . y
N23 Re1 Cl2 175.71(16) . . y
N13 Re1 Cl2 89.96(18) . . y
Cl1 Re1 Cl2 90.36(8) . . y
O3 Re2 O2 166.0(2) . . y
O3 Re2 N33 86.3(3) . . y
O2 Re2 N33 83.9(2) . . y
O3 Re2 N43 90.0(3) . . y
O2 Re2 N43 80.3(2) . . y
N33 Re2 N43 91.5(2) . . y
O3 Re2 Cl3 97.4(2) . . y
O2 Re2 Cl3 92.60(15) . . y
N33 Re2 Cl3 176.27(17) . . y
N43 Re2 Cl3 89.27(17) . . y
O3 Re2 Cl4 98.9(2) . . y
O2 Re2 Cl4 90.81(16) . . y
N33 Re2 Cl4 88.72(18) . . y
N43 Re2 Cl4 171.02(16) . . y
Cl3 Re2 Cl4 89.98(8) . . y
Re1 O2 Re2 162.6(3) . . y
N11 C11 H11A 109.5 . . ?
N11 C11 H11B 109.5 . . ?
H11A C11 H11B 109.5 . . ?
N11 C11 H11C 109.5 . . ?
H11A C11 H11C 109.5 . . ?
H11B C11 H11C 109.5 . . ?
C12 N11 C15 107.7(7) . . y
C12 N11 C11 126.0(8) . . y
C15 N11 C11 125.5(8) . . y
N13 C12 N11 110.1(7) . . y
N13 C12 C32 129.4(7) . . y
N11 C12 C32 120.3(7) . . y
C12 N13 C14 104.9(7) . . y
C12 N13 Re1 128.5(5) . . y
C14 N13 Re1 126.0(5) . . y
C15 C14 N13 111.0(8) . . y
C15 C14 H14 124.5 . . ?
N13 C14 H14 124.5 . . ?
C14 C15 N11 106.3(8) . . y
C14 C15 H15 126.8 . . ?
N11 C15 H15 126.8 . . ?
N21 C21 H21A 109.5 . . ?
N21 C21 H21B 109.5 . . ?
H21A C21 H21B 109.5 . . ?
N21 C21 H21C 109.5 . . ?
H21A C21 H21C 109.5 . . ?
H21B C21 H21C 109.5 . . ?
C22 N21 C25 107.6(6) . . y
C22 N21 C21 127.1(7) . . y
C25 N21 C21 124.9(6) . . y
N23 C22 N21 108.7(6) . . y
N23 C22 C42 128.6(6) . . y
N21 C22 C42 122.7(7) . . y
C22 N23 C24 106.8(6) . . y
C22 N23 Re1 129.6(5) . . y
C24 N23 Re1 123.5(5) . . y
C25 C24 N23 109.8(7) . . y
C25 C24 H24 125.1 . . ?
N23 C24 H24 125.1 . . ?
C24 C25 N21 107.1(7) . . y
C24 C25 H25 126.5 . . ?
N21 C25 H25 126.5 . . ?
N31 C31 H31A 109.5 . . ?
N31 C31 H31B 109.5 . . ?
H31A C31 H31B 109.5 . . ?
N31 C31 H31C 109.5 . . ?
H31A C31 H31C 109.5 . . ?
H31B C31 H31C 109.5 . . ?
C32 N31 C35 108.3(7) . . y
C32 N31 C31 127.3(7) . . y
C35 N31 C31 123.6(8) . . y
N31 C32 N33 109.8(7) . . y
N31 C32 C12 122.1(7) . . y
N33 C32 C12 128.0(7) . . y
C32 N33 C34 105.2(7) . . y
C32 N33 Re2 131.1(5) . . y
C34 N33 Re2 123.7(5) . . y
C35 C34 N33 110.7(8) . . y
C35 C34 H34 124.7 . . ?
N33 C34 H34 124.7 . . ?
C34 C35 N31 106.0(7) . . y
C34 C35 H35 127.0 . . ?
N31 C35 H35 127.0 . . ?
N41 C41 H41A 109.5 . . ?
N41 C41 H41B 109.5 . . ?
H41A C41 H41B 109.5 . . ?
N41 C41 H41C 109.5 . . ?
H41A C41 H41C 109.5 . . ?
H41B C41 H41C 109.5 . . ?
C42 N41 C45 108.2(6) . . y
C42 N41 C41 126.1(7) . . y
C45 N41 C41 125.3(7) . . y
N43 C42 N41 109.5(6) . . y
N43 C42 C22 128.4(7) . . y
N41 C42 C22 122.1(7) . . y
C42 N43 C44 106.1(6) . . y
C42 N43 Re2 129.3(5) . . y
C44 N43 Re2 123.7(5) . . y
C45 C44 N43 109.2(7) . . y
C45 C44 H44 125.4 . . ?
N43 C44 H44 125.4 . . ?
C44 C45 N41 106.9(5) . . y
C44 C45 H45 126.5 . . ?
N41 C45 H45 126.5 . . ?
C2 C1 H1A 109.5 . . ?
C2 C1 H1B 109.5 . . ?
H1A C1 H1B 109.5 . . ?
C2 C1 H1C 109.5 . . ?
H1A C1 H1C 109.5 . . ?
H1B C1 H1C 109.5 . . ?
O21 C2 C3 122.7(15) . . y
O21 C2 C1 122.7(13) . . y
C3 C2 C1 114.5(13) . . y
C2 C3 H3A 109.5 . . ?
C2 C3 H3B 109.5 . . ?
H3A C3 H3B 109.5 . . ?
C2 C3 H3C 109.5 . . ?
H3A C3 H3C 109.5 . . ?
H3B C3 H3C 109.5 . . ?

loop_
_geom_torsion_atom_site_label_1
_geom_torsion_atom_site_label_2
_geom_torsion_atom_site_label_3
_geom_torsion_atom_site_label_4
_geom_torsion
_geom_torsion_site_symmetry_1
_geom_torsion_site_symmetry_2
_geom_torsion_site_symmetry_3
_geom_torsion_site_symmetry_4
_geom_torsion_publ_flag
O1 Re1 O2 Re2 33.0(19) . . . . y
N23 Re1 O2 Re2 -16.2(10) . . . . y
N13 Re1 O2 Re2 74.9(10) . . . . y
Cl1 Re1 O2 Re2 -104.9(10) . . . . y
Cl2 Re1 O2 Re2 164.7(10) . . . . y
O3 Re2 O2 Re1 20.1(18) . . . . y
N33 Re2 O2 Re1 -25.7(10) . . . . y
N43 Re2 O2 Re1 66.8(10) . . . . y
Cl3 Re2 O2 Re1 155.6(10) . . . . y
Cl4 Re2 O2 Re1 -114.4(10) . . . . y
C15 N11 C12 N13 -0.7(10) . . . . y
C11 N11 C12 N13 -171.4(9) . . . . y
C15 N11 C12 C32 -175.6(8) . . . . y
C11 N11 C12 C32 13.6(13) . . . . y
N11 C12 N13 C14 -0.1(9) . . . . y
C32 C12 N13 C14 174.3(8) . . . . y
N11 C12 N13 Re1 171.5(5) . . . . y
C32 C12 N13 Re1 -14.2(12) . . . . y
O1 Re1 N13 C12 127.7(7) . . . . y
O2 Re1 N13 C12 -44.4(6) . . . . y
N23 Re1 N13 C12 40.2(7) . . . . y
Cl1 Re1 N13 C12 -43.3(16) . . . . y
Cl2 Re1 N13 C12 -135.5(6) . . . . y
O1 Re1 N13 C14 -62.4(7) . . . . y
O2 Re1 N13 C14 125.4(6) . . . . y
N23 Re1 N13 C14 -149.9(6) . . . . y
Cl1 Re1 N13 C14 126.5(11) . . . . y
Cl2 Re1 N13 C14 34.3(6) . . . . y
C12 N13 C14 C15 0.8(10) . . . . y
Re1 N13 C14 C15 -171.0(6) . . . . y
N13 C14 C15 N11 -1.2(11) . . . . y
C12 N11 C15 C14 1.1(10) . . . . y
C11 N11 C15 C14 172.0(9) . . . . y
C25 N21 C22 N23 -1.2(9) . . . . y
C21 N21 C22 N23 -174.6(8) . . . . y
C25 N21 C22 C42 -178.4(7) . . . . y
C21 N21 C22 C42 8.2(13) . . . . y
N21 C22 N23 C24 0.8(8) . . . . y
C42 C22 N23 C24 177.8(8) . . . . y
N21 C22 N23 Re1 179.8(5) . . . . y
C42 C22 N23 Re1 -3.1(12) . . . . y
O1 Re1 N23 C22 146.7(7) . . . . y
O2 Re1 N23 C22 -42.2(6) . . . . y
N13 Re1 N23 C22 -123.3(6) . . . . y
Cl1 Re1 N23 C22 48.4(6) . . . . y
Cl2 Re1 N23 C22 -30(3) . . . . y
O1 Re1 N23 C24 -34.4(6) . . . . y
O2 Re1 N23 C24 136.7(6) . . . . y
N13 Re1 N23 C24 55.6(6) . . . . y
Cl1 Re1 N23 C24 -132.7(6) . . . . y
Cl2 Re1 N23 C24 149(2) . . . . y
C22 N23 C24 C25 -0.1(9) . . . . y
Re1 N23 C24 C25 -179.2(5) . . . . y
N23 C24 C25 N21 -0.7(10) . . . . y
C22 N21 C25 C24 1.1(9) . . . . y
C21 N21 C25 C24 174.7(8) . . . . y
C35 N31 C32 N33 -0.3(9) . . . . y
C31 N31 C32 N33 -170.2(8) . . . . y
C35 N31 C32 C12 -177.8(8) . . . . y
C31 N31 C32 C12 12.3(13) . . . . y
N13 C12 C32 N31 -117.7(9) . . . . y
N11 C12 C32 N31 56.2(11) . . . . y
N13 C12 C32 N33 65.3(12) . . . . y
N11 C12 C32 N33 -120.8(9) . . . . y
N31 C32 N33 C34 0.3(9) . . . . y
C12 C32 N33 C34 177.6(8) . . . . y
N31 C32 N33 Re2 179.1(5) . . . . y
C12 C32 N33 Re2 -3.6(12) . . . . y
O3 Re2 N33 C32 151.0(7) . . . . y
O2 Re2 N33 C32 -39.0(7) . . . . y
N43 Re2 N33 C32 -119.1(7) . . . . y
Cl3 Re2 N33 C32 -18(3) . . . . y
Cl4 Re2 N33 C32 52.0(7) . . . . y
O3 Re2 N33 C34 -30.4(6) . . . . y
O2 Re2 N33 C34 139.6(6) . . . . y
N43 Re2 N33 C34 59.6(6) . . . . y
Cl3 Re2 N33 C34 161(2) . . . . y
Cl4 Re2 N33 C34 -129.4(6) . . . . y
C32 N33 C34 C35 -0.2(10) . . . . y
Re2 N33 C34 C35 -179.1(6) . . . . y
N33 C34 C35 N31 0.1(11) . . . . y
C32 N31 C35 C34 0.1(10) . . . . y
C31 N31 C35 C34 170.6(8) . . . . y
C45 N41 C42 N43 -0.3(8) . . . . y
C41 N41 C42 N43 -173.5(7) . . . . y
C45 N41 C42 C22 179.7(7) . . . . y
C41 N41 C42 C22 6.5(12) . . . . y
N23 C22 C42 N43 64.3(12) . . . . y
N21 C22 C42 N43 -119.1(9) . . . . y
N23 C22 C42 N41 -115.7(9) . . . . y
N21 C22 C42 N41 60.9(10) . . . . y
N41 C42 N43 C44 -0.5(8) . . . . y
C22 C42 N43 C44 179.6(7) . . . . y
N41 C42 N43 Re2 169.2(5) . . . . y
C22 C42 N43 Re2 -10.8(11) . . . . y
O3 Re2 N43 C42 122.8(7) . . . . y
O2 Re2 N43 C42 -47.1(6) . . . . y
N33 Re2 N43 C42 36.5(6) . . . . y
Cl3 Re2 N43 C42 -139.9(6) . . . . y
Cl4 Re2 N43 C42 -54.6(14) . . . . y
O3 Re2 N43 C44 -69.2(6) . . . . y
O2 Re2 N43 C44 120.9(6) . . . . y
N33 Re2 N43 C44 -155.5(6) . . . . y
Cl3 Re2 N43 C44 28.2(6) . . . . y
Cl4 Re2 N43 C44 113.4(10) . . . . y
C42 N43 C44 C45 1.1(9) . . . . y
Re2 N43 C44 C45 -169.3(5) . . . . y
N43 C44 C45 N41 -1.2(10) . . . . y
C42 N41 C45 C44 0.9(9) . . . . y
C41 N41 C45 C44 174.2(8) . . . . y

#===END
